# Supplementary material for: Reciprocal rescue of Wolfram syndrome by two causative genes
Source: EMBO Rep. 2025 Apr 3;26(9):2459–82. doi: 10.1038/s44319-025-00436-2 (PMC12069674; doi:10.1038/s44319-025-00436-2)
Supplement: Supplementary file 3 — Source data Fig. 1 [file 44319_2025_436_MOESM3_ESM.zip]

Archive with 48 entries (39 files):
- Figure 1/
- __MACOSX/._Figure 1
- Figure 1/.DS_Store
- __MACOSX/Figure 1/._.DS_Store
- Figure 1/1H/
- __MACOSX/Figure 1/._1H
- Figure 1/1F/
- __MACOSX/Figure 1/._1F
- Figure 1/1A/
- __MACOSX/Figure 1/._1A
- Figure 1/1G/
- __MACOSX/Figure 1/._1G
- Figure 1/1B/
- __MACOSX/Figure 1/._1B
- Figure 1/1E/
- __MACOSX/Figure 1/._1E
- Figure 1/1D/
- __MACOSX/Figure 1/._1D
- Figure 1/1C/
- __MACOSX/Figure 1/._1C
- Figure 1/1H/1H dWFS1 KO, IP3R.png
- __MACOSX/Figure 1/1H/._1H dWFS1 KO, IP3R.png
- Figure 1/1H/1H dCISD KO, LacZ.png
- __MACOSX/Figure 1/1H/._1H dCISD KO, LacZ.png
- Figure 1/1H/1H Control, LacZ.png
- __MACOSX/Figure 1/1H/._1H Control, LacZ.png
- Figure 1/1H/1H Relative fluorescence of DILP2.xlsx
- __MACOSX/Figure 1/1H/._1H Relative fluorescence of DILP2.xlsx
- Figure 1/1H/1H dWFS1 KO, LacZ.png
- __MACOSX/Figure 1/1H/._1H dWFS1 KO, LacZ.png
- Figure 1/1H/1H dCISD KO, IP3R.png
- __MACOSX/Figure 1/1H/._1H dCISD KO, IP3R.png
- Figure 1/1H/1H Control, IP3R.png
- __MACOSX/Figure 1/1H/._1H Control, IP3R.png
- Figure 1/1F/1F Glucose tolerance test.xlsx
- __MACOSX/Figure 1/1F/._1F Glucose tolerance test.xlsx
- Figure 1/1A/1A Measurement of ER calcium release.xlsx
- __MACOSX/Figure 1/1A/._1A Measurement of ER calcium release.xlsx
- Figure 1/1G/1G Relative dilp2 mRNA expression.xlsx
- __MACOSX/Figure 1/1G/._1G Relative dilp2 mRNA expression.xlsx
- Figure 1/1B/1B Measurement of cytosolic calcium level.xlsx
- __MACOSX/Figure 1/1B/._1B Measurement of cytosolic calcium level.xlsx
- Figure 1/1E/1E Relative TAG per protein.xlsx
- __MACOSX/Figure 1/1E/._1E Relative TAG per protein.xlsx
- Figure 1/1D/1D Relative hemolymph glucose.xlsx
- __MACOSX/Figure 1/1D/._1D Relative hemolymph glucose.xlsx
- Figure 1/1C/1C Measurement of ER calcium channel activity.xlsx
- __MACOSX/Figure 1/1C/._1C Measurement of ER calcium channel activity.xlsx
