# Supplementary material for: Reciprocal rescue of Wolfram syndrome by two causative genes
Source: EMBO Rep. 2025 Apr 3;26(9):2459–82. doi: 10.1038/s44319-025-00436-2 (PMC12069674; doi:10.1038/s44319-025-00436-2)
Supplement: Supplementary file 3 — Source data Fig. 1 [file 44319_2025_436_MOESM3_ESM.zip › Figure 1/1F/1F Glucose tolerance test.xlsx]

## Sheet: Line graph
	Line graph		tub>LacZ									tub>IP3R
	Time		Control			dWFS1KO			dCISDKO			Control			dWFS1KO			dCISDKO
	fasting (day)	0	0.907135	0.981946	1.14608	1.81675	2.19723	2.07265	1.76905	2.17546	1.85791	1.07256	0.805467	1.30576	1.1275	0.905723	1.0675	1.2075	1.09275	0.0972543
		1	0.37294	0.42618	0.53194	0.672158	0.750824	0.827054	0.517945	0.650277	0.705764	0.250675	0.337502	0.305464	0.352075	0.309524	0.270245	0.282753	0.328052	0.306725
	Time after sucrose feeding (hr)	0	1.82768	1.93755	2.10726	2.86928	2.95113	3.17244	2.79123	2.97501	2.87256	1.86502	1.92805	2.2675	1.9675	2.17502	2.39505	1.82573	2.07253	2.15903
		1.5	1.09052	1.28372	1.41763	2.57073	2.50023	2.67226	2.38267	2.67336	2.4275	1.22057	1.12576	1.1975	1.42902	1.35802	1.38072	1.27045	1.32507	1.38057
		3	0.879426	0.927556	1.16916	2.46038	2.37893	2.55465	2.21754	2.51576	2.33475	0.850754	0.807129	1.20755	1.17502	1.02802	1.33185	0.975082	1.17053	1.05724

## Sheet: Bar graph
tub>LacZ			tub>IP3R
Control	dWFS1KO	dCISDKO	Control	dWFS1KO	dCISDKO
0.316085	0.136298	0.190735	0.33809	0.26416	0.28355
0.336665	0.190735	0.153085	0.373642	0.382334	0.300666
0.312701	0.20593	0.179269	0.353318	0.3544	0.367261
