# Supplementary material for: Reciprocal rescue of Wolfram syndrome by two causative genes
Source: EMBO Rep. 2025 Apr 3;26(9):2459–82. doi: 10.1038/s44319-025-00436-2 (PMC12069674; doi:10.1038/s44319-025-00436-2)
Supplement: Supplementary file 3 — Source data Fig. 1 [file 44319_2025_436_MOESM3_ESM.zip › Figure 1/1A/1A Measurement of ER calcium release.xlsx]

## Sheet: WT
Line graph
WT
Time (sec)	Coverslip 1	Coverslip 2	Coverslip 3	Coverslip 4	Coverslip 5	Coverslip 6	Coverslip 7	Coverslip 8	Coverslip 9
0	1.01531	0.996952	1.02305	1.02027	1.00917	1.0323	0.997218	1.01038	0.992146
10.25	0.98842	0.99766	1.00697	1.01193	1.00875	1.01768	0.999826	1.00938	0.997793
20.25	1.01043	1.00021	1.00559	0.995149	1.00036	1.00237	1.00163	1.01421	1.00302
30.25	1.01531	0.996952	1.02305	1.02027	1.00917	1.0323	0.997218	1.01038	0.992146
40.25	0.98842	0.99766	1.00697	1.01193	1.00875	1.01768	0.999826	1.00938	0.997793
50.25	1.01043	1.00021	1.00559	0.995149	1.00036	1.00237	1.00163	1.01421	1.00302
60.25	1.01132	1.00518	0.994916	0.989183	0.995772	0.985394	1.00349	1.00797	1.00853
70.26	1.01043	1.00021	0.98214	0.983463	0.992971	0.978257	0.997677	1.00429	0.998519
80.24	1.01132	1.00518	0.989454	0.969005	0.992972	0.983992	1.00015	1.01257	0.982058
90.25	1.01531	0.996952	0.978776	0.972336	0.99035	0.997807	0.992718	1.00378	0.980738
100.26	0.98842	0.99766	0.98639	0.929141	0.98579	1.00306	0.993413	0.982841	0.942832
110.26	0.974516	0.969316	0.973614	0.909004	0.938023	0.975126	0.939025	0.954594	0.91757
120.26	0.96145	0.957636	0.964735	0.869015	0.906091	0.932909	0.895744	0.915385	0.849628
130.26	0.947797	0.885211	0.934267	0.815504	0.859958	0.88105	0.86339	0.883127	0.756203
140.26	0.864935	0.847955	0.833183	0.767538	0.799313	0.815577	0.78994	0.825489	0.692331
150.26	0.775136	0.788279	0.756686	0.704702	0.750861	0.756144	0.744369	0.769509	0.590602
160.26	0.710535	0.755928	0.651704	0.664006	0.687185	0.701609	0.692816	0.714751	0.519882
170.27	0.599239	0.736357	0.564562	0.626456	0.635157	0.637143	0.64039	0.660537	0.467822
180.26	0.558477	0.700965	0.56468	0.612619	0.604961	0.606878	0.588411	0.627734	0.452131
190.26	0.499543	0.679092	0.552953	0.595634	0.586866	0.576986	0.565453	0.604929	0.433391
200.27	0.468852	0.655129	0.502394	0.58492	0.570021	0.560697	0.540447	0.587246	0.415331
210.27	0.447731	0.619991	0.546291	0.578786	0.557664	0.548688	0.521837	0.572224	0.404241
220.27	0.492613	0.665509	0.561851	0.589936	0.562322	0.549649	0.510248	0.568146	0.413172
230.27	0.500121	0.649045	0.548475	0.587672	0.565294	0.55472	0.505552	0.573722	0.419306
240.27	0.513575	0.662636	0.531501	0.593747	0.574622	0.570604	0.513072	0.576888	0.441169
250.27	0.540002	0.678037	0.579295	0.617084	0.585455	0.582835	0.525457	0.577399	0.451048
260.27	0.579165	0.670524	0.625591	0.625094	0.597271	0.593076	0.528769	0.585168	0.468371
270.27	0.60975	0.667015	0.648498	0.630588	0.606264	0.599371	0.544122	0.598743	0.489043
280.28	0.573553	0.692049	0.662708	0.641084	0.616912	0.610023	0.553857	0.607485	0.518105
290.27	0.591024	0.702048	0.667923	0.665631	0.631843	0.629998	0.568287	0.619085	0.535236
300.27	0.616079	0.689343	0.71122	0.688052	0.648386	0.642172	0.576293	0.630212	0.559002
310.28	0.646797	0.687256	0.72903	0.713072	0.657108	0.661369	0.608604	0.64763	0.58817
320.28	0.653209	0.690734	0.72255	0.734118	0.676133	0.68211	0.63399	0.664578	0.634726
330.28	0.666541	0.73036	0.727165	0.758097	0.695261	0.723657	0.654263	0.68327	0.67106
340.28	0.680901	0.717737	0.73238	0.772553	0.711638	0.760041	0.680428	0.690338	0.703761
350.28	0.683306	0.734549	0.747941	0.785803	0.731119	0.782078	0.702079	0.696878	0.738517
360.28	0.691033	0.758294	0.760202	0.805712	0.752109	0.785037	0.724734	0.732266	0.76735
370.28	0.714447	0.757764	0.788356	0.823458	0.76788	0.800331	0.751265	0.766949	0.795815
380.28	0.71982	0.77647	0.79672	0.839521	0.785007	0.809753	0.77211	0.784541	0.816941
390.28	0.734968	0.799351	0.823075	0.858302	0.796857	0.847175	0.79287	0.794723	0.846008
400.28	0.739375	0.814148	0.824242	0.875362	0.812705	0.882055	0.811888	0.809554	0.875104
410.29	0.74927	0.825532	0.857044	0.879982	0.826806	0.891186	0.824003	0.821842	0.893507
420.29	0.756651	0.837314	0.876802	0.885717	0.841556	0.889517	0.836315	0.840628	0.903624
430.29	0.761539	0.833483	0.872572	0.892542	0.853406	0.888712	0.854347	0.852085	0.914978
440.29	0.778302	0.849802	0.872689	0.90875	0.866832	0.889952	0.871954	0.862483	0.935418
450.29	0.787116	0.860281	0.918835	0.915251	0.874943	0.920567	0.887638	0.881755	0.946955
460.29	0.79592	0.876659	0.920151	0.921252	0.889088	0.934548	0.9042	0.899442	0.949614
470.29	0.800618	0.884647	0.956702	0.928421	0.897207	0.935693	0.907429	0.908966	0.94577
480.29	0.824544	0.891555	0.942726	0.944371	0.903318	0.956777	0.9194	0.927546	0.950731
490.29	0.843145	0.910618	0.986173	0.949704	0.91191	0.978696	0.927682	0.937874	0.964422
500.29	0.848245	0.922643	0.967249	0.956957	0.92374	0.990713	0.935651	0.958029	0.973079
510.29	0.849259	0.933222	1.0098	0.958506	0.942221	0.996486	0.940792	0.974896	0.978595
520.3	0.850543	0.948277	1.01426	0.957077	0.949887	0.990958	0.941198	0.974695	0.977253
530.28	0.864573	0.949681	1.00748	0.961884	0.956683	0.978868	0.945701	0.958699	0.976747
540.29	0.887817	0.946198	1.0052	0.96101	0.956293	0.976171	0.958931	0.947032	0.974185
550.29	0.900793	0.944651	1.01147	0.973385	0.958403	0.999765	0.970454	0.955771	0.981396
560.29	0.915259	0.967348	1.05281	0.997393	0.970203	1.00527	0.977291	0.969234	1.00234
570.29	0.925131	0.969883	1.0098	1.01647	0.984487	1.014	0.982494	0.982133	1.00823
580.29	0.931459	0.97889	1.01426	1.01049	0.991844	1.02036	0.981695	0.988654	1.00405
590.29	0.938287	1.00499	1.00748	0.993011	1.0011	1.01961	0.989633	0.998013	0.994273
600.29	0.949262	1.00642	1.0052	0.9898	1.00497	1.02507	0.99527	1.00778	0.991786

## Sheet: WFS1 KO
Line graph
WFS1 KO
Time (sec)	Coverslip 1	Coverslip 2	Coverslip 3	Coverslip 4	Coverslip 5	Coverslip 6	Coverslip 7	Coverslip 8	Coverslip 9
0	1.00713	1.00346	1.0046	1.041	1.00545	0.955328	1.02297	1.04091	0.992401
10.25	0.992865	0.996539	0.995397	1.03121	0.994547	0.957868	1.01218	1.04053	0.997251
20.25	0.969912	0.993006	1.0046	1.041	1.00545	0.948637	1.02297	1.03466	1.00408
30.25	1.00713	1.00346	1.0046	1.041	1.00545	0.955328	1.02297	1.04091	0.992401
40.25	0.992865	0.996539	0.995397	1.03121	0.994547	0.957868	1.01218	1.04053	0.997251
50.25	0.969912	0.993006	1.0046	1.041	1.00545	0.948637	1.02297	1.03466	1.00408
60.25	1.00713	1.00346	1.0046	1.041	1.00545	0.931849	1.01218	1.01779	1.00996
70.26	0.992865	0.996539	0.995397	1.03121	0.994547	0.919845	1.00143	0.992233	1.00454
80.24	0.969912	0.993006	1.0046	1.041	1.00545	0.918561	0.987079	0.982235	0.996074
90.25	0.97544	0.995219	0.995397	1.03121	1.00545	0.920485	0.976352	0.988097	0.995692
100.26	0.974269	1.00346	1.0046	1.01812	0.994547	0.920765	0.976223	0.999875	1.00037
110.26	0.976868	0.996539	0.995397	1.00759	0.980144	0.902644	0.974842	1.00096	0.997302
120.26	0.957262	0.993006	0.974266	0.963929	0.985075	0.841555	0.92667	0.97074	0.961963
130.26	0.945211	0.995219	0.956451	0.938151	0.967127	0.778873	0.901249	0.931989	0.923732
140.26	0.914481	0.937544	0.931729	0.915671	0.909414	0.759739	0.861459	0.897266	0.895109
150.26	0.913203	0.843272	0.859836	0.853737	0.83993	0.744039	0.788127	0.824464	0.871492
160.26	0.887957	0.817668	0.818899	0.839066	0.798762	0.745074	0.742863	0.781447	0.832716
170.27	0.888389	0.778599	0.775944	0.799429	0.742281	0.744978	0.713796	0.7627	0.800784
180.26	0.870272	0.753134	0.741754	0.813968	0.701154	0.740431	0.702348	0.751128	0.772125
190.26	0.892093	0.741864	0.712427	0.789929	0.663142	0.737176	0.686243	0.731955	0.757442
200.27	0.90054	0.72938	0.69358	0.767884	0.63531	0.745022	0.679268	0.719127	0.756384
210.27	0.898005	0.717291	0.682426	0.744826	0.629539	0.758064	0.684976	0.717596	0.756409
220.27	0.903741	0.71296	0.666913	0.754488	0.614058	0.763571	0.680338	0.706093	0.772881
230.27	0.91802	0.71315	0.665009	0.75397	0.614817	0.768276	0.674941	0.706469	0.775636
240.27	0.921054	0.725261	0.665935	0.753761	0.61619	0.775321	0.680261	0.717917	0.780575
250.27	0.915241	0.730538	0.672846	0.766311	0.627657	0.776123	0.695904	0.736959	0.784001
260.27	0.920211	0.734227	0.68536	0.769256	0.641232	0.777103	0.719978	0.744959	0.791588
270.27	0.92464	0.739602	0.691126	0.785308	0.648915	0.784403	0.729475	0.747638	0.813123
280.28	0.912234	0.754779	0.694197	0.804708	0.660343	0.792561	0.740687	0.752188	0.838145
290.27	0.921327	0.77125	0.703874	0.820446	0.678649	0.80438	0.753688	0.764236	0.844529
300.27	0.918345	0.779297	0.718447	0.835533	0.683769	0.810853	0.755908	0.780611	0.849251
310.28	0.929195	0.803455	0.741818	0.853581	0.708273	0.818186	0.761482	0.783733	0.845945
320.28	0.919194	0.809402	0.756434	0.856495	0.718637	0.825235	0.772756	0.792175	0.85517
330.28	0.924016	0.797559	0.766703	0.85307	0.725742	0.841973	0.792447	0.805563	0.873671
340.28	0.920542	0.81007	0.783717	0.873587	0.74649	0.853554	0.816561	0.828036	0.891757
350.28	0.929254	0.838157	0.803473	0.876936	0.757442	0.865565	0.830154	0.844397	0.900698
360.28	0.930791	0.843118	0.820353	0.89168	0.773558	0.873704	0.837694	0.856515	0.905458
370.28	0.950801	0.842088	0.842194	0.898624	0.789171	0.879471	0.84388	0.858967	0.898543
380.28	0.952493	0.857624	0.851912	0.905675	0.807023	0.888458	0.851557	0.856935	0.895245
390.28	0.971364	0.878977	0.857426	0.924823	0.823371	0.895182	0.860816	0.85993	0.908226
400.28	0.965936	0.882999	0.866257	0.93371	0.83354	0.908462	0.866112	0.854906	0.923889
410.29	0.991293	0.884994	0.876329	0.953765	0.842324	0.920418	0.879567	0.858245	0.93224
420.29	0.989953	0.891516	0.894448	0.946988	0.853554	0.932566	0.876567	0.863732	0.949267
430.29	1.00978	0.897681	0.898847	0.939345	0.866405	0.937293	0.894808	0.866903	0.952866
440.29	1.00086	0.915539	0.906645	0.93517	0.879643	0.942346	0.915822	0.905299	0.966093
450.29	1.01786	0.929609	0.917539	0.957729	0.892458	0.954981	0.92597	0.952277	0.968776
460.29	0.992165	0.926015	0.924676	0.975139	0.897356	0.968272	0.93694	0.961074	0.951856
470.29	1.01565	0.917071	0.924762	0.984802	0.901726	0.979395	0.93726	0.955863	0.95502
480.29	1.00489	0.931683	0.931732	0.986841	0.917583	0.986795	0.927854	0.940119	0.957593
490.29	1.01051	0.950094	0.942897	0.980883	0.926605	0.99092	0.933455	0.942212	0.967678
500.29	1.00579	0.95726	0.950768	0.981966	0.934272	1.00123	0.959425	0.949511	0.981064
510.29	1.00978	0.965398	0.956892	0.992152	0.939255	1.01509	0.970413	0.957276	0.985186
520.3	1.00086	0.99274	0.959384	1.01242	0.944498	1.02568	0.964939	0.981369	0.973592
530.28	1.01786	1.00076	0.960156	0.992152	0.95171	1.03679	0.952543	0.993453	0.968615
540.29	0.992165	0.990724	0.965749	1.01242	0.95171	1.04589	0.954272	0.990087	0.955276
550.29	1.01565	0.99274	0.960156	0.992152	0.95171	1.05441	0.973117	0.997301	0.98314
560.29	1.00489	1.00076	0.965749	1.01242	0.95171	1.06664	1.00768	1.00988	0.998348
570.29	1.01051	0.990724	0.960156	0.992152	0.95171	1.07649	1.02207	1.02144	1.00663
580.29	1.00579	0.99274	0.965749	1.01242	0.95171	1.08227	1.0252	1.03741	0.992369
590.29	1.01565	1.00076	0.960156	0.992152	0.95171	1.08791	1.01917	1.04118	0.99129
600.29	1.00489	0.990724	0.965749	1.01242	0.95171	1.09888	1.00768	1.04172	0.993829

## Sheet: CISD2 KO
Line graph
CISD2 KO
Time (sec)	Coverslip 1	Coverslip 2	Coverslip 3	Coverslip 4	Coverslip 5	Coverslip 6	Coverslip 7	Coverslip 8	Coverslip 9	Coverslip 10
0	1.00418	1.0282	1	1.01989	0.990119	1.00266	0.992666	1.00379	0.998934	0.992406
10.25	0.995823	1.01953	1.01516	1.01989	1.00125	1.01835	1.01367	1.0086	0.992251	0.998107
20.25	1.00418	1.0282	1	1.01989	1.01268	0.994995	1.02398	0.992771	0.998821	1.00512
30.25	0.995823	1.01953	1.01516	1.01989	1.01285	1.00266	1.01813	0.98773	1.00999	1.00652
40.25	1.00418	0.998308	1	0.998797	0.997753	1.01835	1.01107	1.00169	0.998934	0.992406
50.25	1.00418	1.0282	1	1.01989	1.01285	0.994995	1.01107	1.01034	0.992251	0.998107
60.25	0.995823	1.01953	1.01516	1.01989	0.990119	1.00266	0.992666	1.0151	0.998821	1.00512
70.26	1.00418	1.0282	1	1.01989	1.00125	1.01835	1.01367	1.01128	1.00999	1.00652
80.24	0.995823	1.01953	1.01516	1.01989	1.01268	0.994995	1.02398	1.00752	1.01542	0.996955
90.25	1.00418	0.998308	1	0.998797	1.01285	0.986076	1.01813	0.984215	1.02166	1.00089
100.26	0.995823	0.978927	1.01516	0.993193	0.997753	0.997911	1.01107	0.976955	1.01373	0.997336
110.26	0.991785	0.975034	1	0.988119	0.985346	1.00309	0.984988	0.967716	0.97406	0.990319
120.26	0.976632	0.956772	1.01516	0.977306	0.969565	1.0055	0.955506	0.973159	0.965967	0.975383
130.26	0.89516	0.95016	0.959789	0.959829	0.948803	0.940535	0.920971	0.945395	0.959505	0.934486
140.26	0.787279	0.813247	0.817406	0.858902	0.901702	0.866391	0.921212	0.914047	0.917843	0.907333
150.26	0.720239	0.754763	0.738165	0.764758	0.852717	0.788192	0.875225	0.889793	0.87369	0.863093
160.26	0.674901	0.714179	0.714156	0.71055	0.815082	0.736	0.837096	0.861643	0.849354	0.8539
170.27	0.648713	0.685979	0.702471	0.686674	0.807837	0.710827	0.831032	0.830954	0.816684	0.840283
180.26	0.645563	0.686389	0.700735	0.669284	0.780554	0.679445	0.794686	0.809036	0.796449	0.867184
190.26	0.633726	0.68152	0.733206	0.654254	0.74097	0.663771	0.76856	0.787462	0.792665	0.85674
200.27	0.624908	0.697429	0.732535	0.641742	0.723357	0.68937	0.748289	0.799295	0.817692	0.873654
210.27	0.634528	0.686084	0.741736	0.640662	0.694882	0.718041	0.736965	0.820467	0.84098	0.887578
220.27	0.630072	0.710766	0.765658	0.65311	0.678307	0.744771	0.754546	0.853606	0.869463	0.891847
230.27	0.638307	0.716268	0.773675	0.666176	0.677041	0.728292	0.760924	0.858517	0.891434	0.900145
240.27	0.65777	0.728568	0.815521	0.677571	0.668353	0.727028	0.756833	0.866631	0.898661	0.910399
250.27	0.664488	0.731454	0.837295	0.701096	0.689315	0.71222	0.745406	0.875765	0.917885	0.921086
260.27	0.692875	0.739613	0.832228	0.71172	0.723974	0.720346	0.722976	0.870526	0.92715	0.933817
270.27	0.697346	0.772598	0.855892	0.721992	0.748815	0.738023	0.70373	0.874659	0.932366	0.945693
280.28	0.734304	0.771887	0.854241	0.730925	0.741935	0.781782	0.712345	0.893044	0.939952	0.951155
290.27	0.750232	0.8097	0.86609	0.73359	0.73131	0.820972	0.755371	0.911516	0.948015	0.963037
300.27	0.76723	0.812922	0.871297	0.741053	0.72639	0.83959	0.81436	0.917904	0.947249	0.964827
310.28	0.783522	0.817008	0.890771	0.750874	0.749519	0.86888	0.860713	0.924831	0.951574	0.981648
320.28	0.805954	0.845532	0.902924	0.75689	0.781309	0.888294	0.884507	0.920601	0.964979	0.976211
330.28	0.811025	0.846314	0.901723	0.766249	0.832347	0.874648	0.888684	0.926092	0.974267	0.968184
340.28	0.814039	0.845487	0.900025	0.769868	0.859633	0.83768	0.857871	0.938951	0.980874	0.955417
350.28	0.833674	0.85202	0.913606	0.782008	0.840596	0.823649	0.858367	0.946043	0.976741	0.955873
360.28	0.843557	0.855963	0.915097	0.794236	0.820067	0.820547	0.874916	0.943358	0.979578	0.963028
370.28	0.853122	0.853222	0.924002	0.806737	0.815783	0.839964	0.8843	0.92702	0.982854	0.974951
380.28	0.859904	0.859981	0.928533	0.805091	0.83405	0.875274	0.869823	0.923508	0.993623	0.97418
390.28	0.86573	0.87232	0.925107	0.813752	0.861876	0.897902	0.846577	0.919194	1.0001	0.972724
400.28	0.865633	0.882603	0.930032	0.826944	0.878251	0.90951	0.844749	0.912279	1.00248	0.96039
410.29	0.86968	0.891821	0.934077	0.834964	0.892819	0.889616	0.853633	0.905876	1.00684	0.96222
420.29	0.876915	0.892924	0.934102	0.841425	0.907562	0.864591	0.877189	0.930714	1.01122	0.970055
430.29	0.883147	0.904007	0.939131	0.851008	0.912346	0.820605	0.924309	0.95125	1.02378	0.974361
440.29	0.88397	0.910204	0.937933	0.856346	0.914082	0.831472	0.970096	0.956184	1.03169	0.986401
450.29	0.885046	0.917831	0.927525	0.869571	0.913191	0.864171	0.991166	0.954934	1.03515	0.991333
460.29	0.891243	0.917068	0.92958	0.879976	0.925481	0.897643	0.981386	0.954699	1.03089	0.991333
470.29	0.902353	0.923892	0.93652	0.890729	0.925937	0.92036	0.972389	0.952474	1.02098	0.991333
480.29	0.908282	0.937475	0.940529	0.896463	0.932599	0.900826	0.963252	0.951155	0.999032	0.991333
490.29	0.914671	0.949378	0.950736	0.911634	0.940952	0.888444	0.953958	0.973167	0.990209	0.991333
500.29	0.917567	0.954589	0.956376	0.925431	0.949322	0.873716	0.940517	0.998179	0.995974	0.991333
510.29	0.916945	0.962794	0.95522	0.935717	0.948173	0.872878	0.917634	1.00072	1.0001	0.991333
520.3	0.921658	0.963678	0.955305	0.935595	0.960829	0.898934	0.895992	1.00117	1.00248	0.991333
530.28	0.93638	0.975314	0.959845	0.94752	0.965766	0.939698	0.914132	0.998179	1.00684	0.991333
540.29	0.943168	0.989189	0.965011	0.952873	0.964772	0.982955	0.962829	1.00072	1.01122	0.991333
550.29	0.942905	0.994434	0.968792	0.967649	0.975983	0.997449	0.998596	1.00117	1.02378	0.991333
560.29	0.955536	1.00063	0.977145	0.975787	0.983051	0.997449	0.997349	0.998179	1.03169	0.991333
570.29	0.962316	1.01418	0.978775	0.983263	0.983051	0.997449	0.991079	1.00072	1.03515	0.991333
580.29	0.96338	1.01971	0.984138	0.991098	0.983051	0.997449	0.986539	1.00117	1.03089	0.991333
590.29	0.975349	1.02103	0.992773	0.997378	0.983051	0.997449	0.98895	0.998179	1.02098	0.991333
600.29	0.984064	1.02103	0.992871	1.01181	0.983051	0.997449	0.98895	1.00072	0.999032	0.991333

## Sheet: AOC
Bar graph	WT	WFS1 KO	CISD2 KO
Coverslip 1	-122.2	-13	-77.3
Coverslip 2	-85	-55.5	-77.6
Coverslip 3	-86.3	-67.9	-43.2
Coverslip 4	-87.5	-35.9	-86.2
Coverslip 5	-98.1	-82.5	-61.1
Coverslip 6	-85.5	-51.5	-62.6
Coverslip 7	-107	-64.9	-50
Coverslip 8	-95.3	-54.1	-26.4
Coverslip 9	-115.7	-40.7	-9.3
Coverslip 10			-13
