# Supplementary material for: Reciprocal rescue of Wolfram syndrome by two causative genes
Source: EMBO Rep. 2025 Apr 3;26(9):2459–82. doi: 10.1038/s44319-025-00436-2 (PMC12069674; doi:10.1038/s44319-025-00436-2)
Supplement: Supplementary file 3 — Source data Fig. 1 [file 44319_2025_436_MOESM3_ESM.zip › Figure 1/1B/1B Measurement of cytosolic calcium level.xlsx]

## Sheet: WT
Line graph
WT
Time (sec)	Coverslip 1	Coverslip 2	Coverslip 3	Coverslip 4	Coverslip 5	Coverslip 6	Coverslip 7	Coverslip 8
0.583	0.991702	1.0055	0.992834	0.99728	0.994469	0.995963	1.00112	1.02632
5.584	0.98408	1.00467	0.986151	1.00138	0.998919	0.997995	1.00148	0.992527
10.597	0.988166	1.00078	0.996906	0.996544	0.999131	1.006	0.997726	0.997044
15.594	0.991702	0.997108	0.992834	0.996996	0.999043	0.998035	0.997223	0.999623
20.591	0.997042	0.994331	0.996067	0.99728	1.00401	0.995963	0.999871	0.999082
25.588	1.00229	0.996507	0.996899	1.00138	1.0088	0.997995	1.00112	0.999989
30.585	0.991702	1.0055	0.992834	0.99728	0.994469	0.995963	1.00112	1.02632
35.596	0.98408	1.00467	0.986151	1.00138	0.998919	0.997995	1.00148	0.992527
40.593	0.988166	1.00078	0.996906	0.996544	0.999131	1.006	0.997726	0.997044
45.591	0.991702	0.997108	0.992834	0.996996	0.999043	0.998035	0.997223	0.999623
50.588	0.997042	0.994331	0.996067	0.99728	1.00401	0.995963	0.999871	0.999082
55.584	1.00229	0.996507	0.996899	1.00138	1.0088	0.997995	1.00112	0.999989
60.596	0.991702	1.0055	0.992834	0.99728	0.994469	0.995963	1.00112	1.02632
65.593	0.98408	1.00467	0.986151	1.00138	0.998919	0.997995	1.00148	0.992527
70.589	0.988166	1.00078	0.996906	0.996544	0.999131	1.006	0.997726	0.997044
75.587	0.991702	0.997108	0.992834	0.996996	0.999043	0.998035	0.997223	0.999623
80.585	0.997042	0.994331	0.996067	0.99728	1.00401	0.995963	0.999871	0.999082
85.597	1.00229	0.996507	0.996899	1.00138	1.0088	0.997995	1.00112	0.999989
90.594	1.00816	1.0017	1.00008	1.00224	1.01213	1.006	1.00148	1.00308
95.59	1.01401	1.00406	1.0058	1.00556	1.01282	0.998035	1.00139	1.00866
100.588	1.01455	1.01132	1.01013	1.00908	1.02139	0.995963	1.0012	1.02632
105.584	1.01844	1.06889	1.01513	1.01132	1.03697	0.997995	1.002	1.07747
110.596	1.04189	1.35194	1.07765	1.04624	1.12317	1.05855	1.01429	1.27059
115.592	1.71132	1.71248	2.17114	2.09115	1.61992	1.57064	1.6513	1.53242
120.59	1.96036	1.87318	2.15078	2.3761	1.89988	1.93421	2.24892	1.6767
125.586	2.02558	1.93611	1.98489	2.26542	2.00339	2.16492	2.33748	1.74711
130.583	2.02511	1.8467	1.57852	2.28732	2.02811	2.20973	2.3886	1.79781
135.595	1.98112	1.74584	1.73609	2.42949	1.8734	2.23005	2.36522	1.7917
140.592	1.94478	1.5967	1.82596	2.36591	1.82415	2.20791	2.31171	1.81906
145.589	1.92372	1.4302	1.76061	2.31608	1.65755	2.1524	2.27907	1.84573
150.585	1.92947	1.29414	1.7132	2.12255	1.68395	2.06237	2.21601	1.88363
155.597	1.89625	1.17051	1.61832	2.03619	1.59461	2.01696	2.14705	1.84652
160.594	1.81939	1.13892	1.5476	1.98227	1.53662	1.93711	2.09148	1.84011
165.591	1.72521	1.10091	1.49511	1.87417	1.45199	1.83457	1.99887	1.81277
170.588	1.6443	1.07722	1.4846	1.79048	1.35948	1.74224	1.88467	1.74092
175.585	1.54571	1.06647	1.37606	1.68466	1.26407	1.65977	1.75601	1.67741
180.583	1.45769	1.08027	1.29766	1.56759	1.19561	1.55978	1.67325	1.65019
185.594	1.38529	1.09169	1.26619	1.49923	1.20388	1.47241	1.57213	1.61191
190.591	1.3219	1.08853	1.23989	1.37922	1.10444	1.41779	1.50186	1.55749
195.587	1.24533	1.07577	1.20298	1.32007	1.07655	1.36491	1.41298	1.49919
200.584	1.1816	1.08156	1.16293	1.26	1.07292	1.28802	1.35468	1.45176
205.596	1.16348	1.08335	1.15994	1.21583	1.08714	1.23519	1.28883	1.38017
210.592	1.11701	1.08034	1.11022	1.18628	1.06896	1.19745	1.24942	1.3396
215.589	1.11355	1.06862	1.112	1.1793	1.06494	1.15998	1.21245	1.28917
220.587	1.08638	1.05464	1.09913	1.1592	1.06689	1.14144	1.18602	1.24772
225.583	1.079	1.06154	1.08626	1.14166	1.05589	1.12867	1.17199	1.22587
230.595	1.0576	1.06349	1.07588	1.1542	1.089	1.12464	1.16161	1.20913
235.592	1.02714	1.07007	1.05426	1.1197	1.08593	1.09775	1.14861	1.18831
240.588	1.01377	1.0715	1.05132	1.09233	1.06498	1.08988	1.11923	1.1617
245.586	1.02268	1.09011	1.06661	1.09484	1.06063	1.08771	1.10563	1.14415
250.583	1.01379	1.07325	1.05252	1.08626	1.06015	1.09091	1.09609	1.12756
255.594	1.02171	1.06374	1.05305	1.06938	1.05101	1.08792	1.08286	1.12052
260.591	1.01999	1.05403	1.05964	1.05218	1.04335	1.07011	1.0633	1.11103
265.588	1.01082	1.04683	1.03661	1.02966	1.05566	1.06688	1.0685	1.09075
270.586	0.998261	1.04169	1.04359	1.01391	1.05817	1.05599	1.06693	1.08553
275.583	1.0095	1.03868	1.04917	1.02802	1.08842	1.04894	1.06291	1.08234
280.594	1.01266	1.03867	1.04301	1.04523	1.10046	1.03769	1.06561	1.08006
285.59	1.01428	1.03383	1.04083	1.09294	1.05997	1.0372	1.06669	1.06878
290.587	1.00447	1.04115	1.03859	1.05338	1.06468	1.03639	1.05874	1.06108
295.584	0.991021	1.03878	1.03505	1.05316	1.06464	1.02709	1.05178	1.05443
300.595	0.975918	1.03492	1.03148	1.01556	1.07022	1.02063	1.04267	1.04497
305.592	0.983127	1.02824	1.02849	0.996368	1.06623	1.01306	1.0318	1.04301
310.589	0.978392	1.02605	1.0333	0.991212	1.05087	1.01948	1.01609	1.03998
315.586	0.97613	1.02426	1.04485	0.98543	1.04554	1.02524	1.01807	1.03907
320.584	0.969379	1.02123	1.04385	0.983995	1.04462	1.02982	1.01707	1.03562
325.595	0.968274	1.02135	1.02892	0.992278	1.0622	1.04237	1.01356	1.03131
330.592	0.968529	1.01487	1.02203	0.99904	1.06187	1.04524	1.01307	1.02997
335.59	0.974377	1.01572	1.0239	0.989749	1.06442	1.04594	1.01053	1.02376
340.586	0.979349	1.02661	1.03014	0.99148	1.05756	1.03631	1.00969	1.01996
345.583	0.97474	1.02604	1.01993	0.992387	1.05496	1.0416	1.00659	1.01705
350.595	0.972855	1.01793	1.02136	0.992636	1.0441	1.03513	1.00708	1.0157
355.592	0.972604	1.01576	1.0183	0.990542	1.03834	1.03153	1.0041	1.01763
360.589	0.972173	1.01693	1.01492	0.993063	1.02835	1.02167	1.00597	1.01852
365.586	0.980426	1.02415	1.01206	1.03472	1.02439	1.03833	1.00478	1.01661
370.583	0.990698	1.02718	1.01363	1.03992	1.02491	1.03601	1.00896	1.01806
375.595	0.98702	1.02586	1.02377	1.00798	1.02567	1.03957	1.00739	1.01576
380.591	0.983709	1.02452	1.02003	1.00035	1.0274	1.03662	1.0026	1.01453
385.587	0.984131	1.02364	1.01362	0.998042	1.02361	1.03449	0.998965	1.01338
390.584	0.987357	1.02223	1.01621	0.993996	1.0204	1.03477	1.0023	1.01194
395.596	0.984433	1.02372	1.01273	0.994296	1.02077	1.02739	0.996766	1.01047
400.592	0.982032	1.02592	1.00971	0.993674	1.01586	1.02778	0.993454	1.01197

## Sheet: WFS1 KO
Line graph
WFS1 KO
Time (sec)	Coverslip 1	Coverslip 2	Coverslip 3	Coverslip 4	Coverslip 5	Coverslip 6	Coverslip 7	Coverslip 8	Coverslip 9
0.583	1.05037	1.00108	1.00039	1.00001	1.00855	0.999057	0.997147	0.999148	0.997524
5.584	1.05037	1.00108	1.00039	1.00001	1.00855	0.999057	0.997147	0.999148	0.997524
10.597	0.986616	1.00125	0.99998	0.999027	0.995408	0.995356	0.999778	0.999379	0.995695
15.594	1.05037	0.998614	1.00156	1.00016	0.993229	0.992877	1.0005	1.00254	0.997694
20.591	0.986616	0.999514	1.00067	1.0012	1.00534	0.987743	1.00097	1.00101	0.997639
25.588	1.05037	0.997971	1.00039	1.0009	1.02818	0.983943	1.00155	1.00191	0.999829
30.585	1.05037	1.00108	1.00039	1.00001	1.00855	0.999057	0.997147	0.999148	0.997524
35.596	1.05037	1.00108	1.00039	1.00001	1.00855	0.999057	0.997147	0.999148	0.997524
40.593	0.986616	1.00125	0.99998	0.999027	0.995408	0.995356	0.999778	0.999379	0.995695
45.591	1.05037	0.998614	1.00156	1.00016	0.993229	0.992877	1.0005	1.00254	0.997694
50.588	0.986616	0.999514	1.00067	1.0012	1.00534	0.987743	1.00097	1.00101	0.997639
55.584	1.05037	0.997971	1.00039	1.0009	1.02818	0.983943	1.00155	1.00191	0.999829
60.596	1.05037	1.00108	1.00039	1.00001	1.00855	0.999057	0.997147	0.999148	0.997524
65.593	1.05037	1.00108	1.00039	1.00001	1.00855	0.999057	0.997147	0.999148	0.997524
70.589	0.986616	1.00125	0.99998	0.999027	0.995408	0.995356	0.999778	0.999379	0.995695
75.587	1.05037	0.998614	1.00156	1.00016	0.993229	0.992877	1.0005	1.00254	0.997694
80.585	0.986616	0.999514	1.00067	1.0012	1.00534	0.987743	1.00097	1.00101	0.997639
85.597	1.05037	0.997971	1.00039	1.0009	1.02818	0.983943	1.00155	1.00191	0.999829
90.594	1	0.998829	1.00075	1.00119	1.02433	0.982109	1.00242	1.00195	0.997154
95.59	0.966845	1.00275	1.00111	1.00236	0.974426	0.98119	1.00152	1.0021	0.996864
100.588	0.97823	1.00947	1.00497	1.00634	0.960639	0.980603	1.00337	1.0021	0.994287
105.584	0.986616	1.01762	1.00589	1.01075	1.01639	0.978206	0.999795	1.00285	0.996038
110.596	1.05037	1.04583	1.00703	1.03366	0.993507	0.980126	1.00747	1.01532	1.01534
115.592	1.18616	1.11084	1.41047	1.55953	1.11574	1.36772	1.17962	1.41824	1.80576
120.59	1.17915	1.17966	1.72235	1.65367	1.68776	1.51136	1.37127	1.78213	1.8556
125.586	1.30093	1.13756	1.64576	1.66989	1.37002	1.5272	1.35305	1.71206	1.76799
130.583	1.18627	1.08692	1.55423	1.62128	1.06505	1.69666	1.24881	1.66589	1.68558
135.595	1.14539	1.04951	1.45512	1.6123	1.04435	1.63487	1.16971	1.60857	1.642
140.592	1.06011	1.03915	1.43502	1.58522	1.04605	1.58131	1.11707	1.56253	1.58682
145.589	1.05519	1.03524	1.35806	1.53191	1.10104	1.53928	1.08324	1.51712	1.52655
150.585	0.987978	1.03165	1.30192	1.48834	1.105	1.48079	1.06807	1.4643	1.44858
155.597	0.979049	1.03057	1.24392	1.42985	1.03161	1.42254	1.05787	1.41258	1.38074
160.594	0.977879	1.03389	1.15566	1.39563	1.05248	1.38079	1.04542	1.369	1.31917
165.591	0.992481	1.03352	1.12671	1.34114	0.96286	1.35423	1.0451	1.33469	1.28512
170.588	1.00303	1.03224	1.08051	1.29943	0.983226	1.32028	1.03148	1.29668	1.24557
175.585	1.00703	1.0355	1.06862	1.269	0.961029	1.30945	1.03112	1.25894	1.22013
180.583	1.01107	1.03196	1.07379	1.24162	1.01139	1.23419	1.02804	1.22083	1.19341
185.594	1.02087	1.02827	1.06401	1.20966	0.949264	1.19394	1.03448	1.1917	1.17104
190.591	1.02728	1.02368	1.07251	1.1606	0.937764	1.15567	1.04124	1.16563	1.15048
195.587	1.02576	1.02574	1.03666	1.16957	0.933629	1.12588	1.02729	1.15019	1.14122
200.584	1.01708	1.02508	1.02313	1.15024	0.919324	1.09479	1.02161	1.13035	1.11684
205.596	1.02294	1.02352	1.01986	1.1312	0.957919	1.06993	1.01443	1.12361	1.10258
210.592	1.02213	1.0175	1.04168	1.12039	0.968969	1.05569	1.0176	1.10898	1.09067
215.589	1.02305	1.01834	1.04552	1.1073	0.889211	1.05088	1.01837	1.0987	1.09585
220.587	1.02084	1.02199	1.02826	1.11153	0.854881	1.04054	1.01946	1.09707	1.08585
225.583	1.02038	1.01896	1.02997	1.09042	0.911135	1.03858	1.01759	1.08057	1.07874
230.595	1.01706	1.01408	1.0188	1.07342	0.937728	1.04363	1.0107	1.07201	1.0749
235.592	1.01945	1.01841	1.01012	1.06109	0.927644	1.03992	1.00909	1.07106	1.0646
240.588	1.0204	1.01599	1.01198	1.05595	0.904551	1.03069	1.0084	1.07415	1.06594
245.586	1.02381	1.01639	1.02093	1.07169	0.895527	1.02289	1.01465	1.06209	1.06307
250.583	1.02556	1.01792	1.03068	1.06368	0.874941	1.02568	1.02541	1.05512	1.05475
255.594	1.02211	1.01859	1.04544	1.05882	0.909379	1.0246	1.02128	1.0503	1.05808
260.591	1.01665	1.01881	1.02807	1.06179	0.987309	1.02851	1.01779	1.04576	1.05412
265.588	1.00423	1.02384	1.0218	1.04252	1.02829	1.02536	1.01703	1.04768	1.04891
270.586	0.995603	1.02075	1.02731	1.02819	1.04718	1.01823	1.01434	1.04256	1.04588
275.583	0.996213	1.02429	1.00899	1.03484	1.05093	1.02041	1.01944	1.04057	1.04032
280.594	1.01665	1.02185	1.0019	1.03155	1.00481	1.01718	1.0259	1.04443	1.04516
285.59	1.00423	1.01708	1.011	1.02821	0.957553	1.01116	1.02152	1.04238	1.04433
290.587	0.995603	1.01475	1.01309	1.02455	0.926547	1.01165	1.01564	1.03354	1.03335
295.584	0.996213	1.01404	1.00794	1.02583	0.924879	1.00796	1.01341	1.03509	1.02912
300.595	1.00423	1.01932	0.998613	1.02206	0.973224	1.00644	1.01068	1.02711	1.02531
305.592	0.995603	1.0145	0.996537	1.032	0.937858	1.00887	1.01418	1.02826	1.03054
310.589	0.996213	1.01229	0.998522	1.02016	0.942865	1.00839	1.01843	1.02655	1.03207
315.586	0.996213	1.01195	1.00804	1.01655	0.957145	1.00707	1.02299	1.02365	1.03294
320.584	1.01665	1.01223	1.00513	1.0129	0.946726	1.00448	1.02093	1.02256	1.03399
325.595	1.00423	1.00729	1.01524	1.01509	0.934922	1.00676	1.01552	1.02121	1.02356
330.592	0.995603	1.0051	1.01292	1.0153	0.938313	1.00863	1.01285	1.02063	1.01697
335.59	0.996213	1.0073	1.02303	1.00943	0.931679	1.01592	1.01164	1.01933	1.01187
340.586	1.00423	1.00814	1.00979	1.00864	0.957856	1.01155	1.01113	1.01769	1.00865
345.583	0.995603	1.00557	1.00429	1.0168	0.930009	1.00895	1.01327	1.01532	1.01104
350.595	0.996213	1.00632	1.00651	1.0186	0.934801	1.01065	1.01747	1.01006	1.00998
355.592	0.996213	1.00291	1.01361	1.01353	0.93723	1.01325	1.01226	1.0111	1.01076
360.589	1.01665	1.00398	1.00728	1.01179	0.933449	1.01313	1.01028	1.01619	1.01186
365.586	1.00423	1.00618	1.00345	1.007	0.920224	1.01561	1.00854	1.01269	1.01825
370.583	0.995603	1.00068	1.01248	1.00434	0.938012	1.01307	1.00734	1.01605	1.01793
375.595	0.996213	1.0012	1.00161	1.00393	0.941365	1.01228	1.00991	1.0129	1.01461
380.591	1.00423	1.00134	1.01021	1.00632	0.963104	1.01544	1.01476	1.0094	1.01159
385.587	0.995603	0.999936	1.01863	1.00732	0.958536	1.01137	1.02075	1.00889	1.00889
390.584	0.996213	0.999672	1.00991	1.01476	0.944258	1.01226	1.02332	1.00663	1.0131
395.596	0.996213	0.996958	1.00168	0.999162	0.93645	1.01153	1.02181	1.00695	1.01141
400.592	1.01665	0.992955	1.00165	1.00274	0.947131	1.01257	1.02311	1.00263	1.01457

## Sheet: CISD2 KO
Line graph
CISD2 KO
Time (sec)	Coverslip 1	Coverslip 2	Coverslip 3	Coverslip 4	Coverslip 5	Coverslip 6	Coverslip 7
0.583	1	1.01726	1.04026	1.00356	1.00259	0.996547	0.993894
5.584	1	1.01726	1.04026	1.00356	0.995692	1.00492	0.993559
10.597	1.00056	0.994657	1.04026	1.00356	0.994746	1.00309	0.990804
15.594	1	0.988082	0.934048	1.0032	0.992523	1.00131	0.99318
20.591	1.00056	0.989102	0.934048	0.99324	0.990109	0.998093	0.992898
25.588	1	1.01726	1.04026	1.00356	0.991948	0.996547	0.994047
30.585	1.00056	0.994657	1.04026	1.00356	0.998168	0.996605	0.993894
35.596	1	0.988082	0.934048	1.0032	0.996905	0.997775	0.993559
40.593	1.00056	0.989102	0.934048	0.99324	0.998102	1.00166	0.997226
45.591	1.0041	0.996268	0.938569	0.97804	1.0024	1.02517	1.00945
50.588	1.07867	1.00483	0.910908	0.978144	1.00634	1.05732	1.03495
55.584	1	1.01726	1.04026	1.00356	1.00259	0.996547	0.993894
60.596	1	1.01726	1.04026	1.00356	0.995692	1.00492	0.993559
65.593	1.00056	0.994657	1.04026	1.00356	0.994746	1.00309	0.990804
70.589	1	0.988082	0.934048	1.0032	0.992523	1.00131	0.99318
75.587	1.00056	0.989102	0.934048	0.99324	0.990109	0.998093	0.992898
80.585	1	1.01726	1.04026	1.00356	0.991948	0.996547	0.994047
85.597	1.00056	0.994657	1.04026	1.00356	0.998168	0.996605	0.993894
90.594	1	0.988082	0.934048	1.0032	0.996905	0.997775	0.993559
95.59	1.00056	0.989102	0.934048	0.99324	0.998102	1.00166	0.997226
100.588	1.0041	0.996268	0.938569	0.97804	1.0024	1.02517	1.00945
105.584	1.07867	1.00483	0.910908	0.978144	1.00634	1.05732	1.03495
110.596	1.35983	1.11929	1.04026	1.34725	1.11721	1.11922	1.08295
115.592	1.30571	1.19476	1.17622	1.68704	1.26194	1.16391	1.11282
120.59	1.44347	1.11268	1.11778	1.75415	1.25041	1.21049	1.19147
125.586	1.30801	1.01574	1.33119	1.85034	1.26002	1.24233	1.28323
130.583	1.22923	1.04246	1.12312	1.91209	1.27701	1.24085	1.34081
135.595	1.17052	1.09612	1.1315	1.77135	1.25757	1.24144	1.39461
140.592	1.11292	1.01398	1.1046	1.41569	1.21545	1.24784	1.44075
145.589	1.10529	1.02238	1.03986	1.27595	1.13416	1.26383	1.3929
150.585	1.03023	1.00679	1.04239	1.14644	1.09159	1.26285	1.35829
155.597	1.04405	0.999605	1.05253	1.07254	1.07487	1.26385	1.29802
160.594	1.0193	0.992901	1.02388	1.03622	1.0455	1.26423	1.24379
165.591	1.02117	1.00579	0.977439	1.01446	1.0031	1.2574	1.1962
170.588	1.00311	1.00596	0.998786	1.0579	0.990896	1.25267	1.16922
175.585	1.03058	1.02003	0.954079	1.01295	0.979945	1.24188	1.15858
180.583	0.997854	0.996941	0.990277	1.00226	0.978	1.22626	1.16031
185.594	0.995972	0.998463	0.921362	0.998521	0.979224	1.21512	1.15359
190.591	0.998738	1.00026	0.906881	1.03888	0.984693	1.20858	1.12619
195.587	0.999402	0.998006	0.92092	1.00181	0.981759	1.19876	1.09829
200.584	0.997337	1.01282	0.930468	1.05483	0.981536	1.18578	1.08479
205.596	0.998667	1.00259	0.900085	0.997215	0.978662	1.16803	1.07034
210.592	1.00034	1.00341	0.895585	0.993985	0.980334	1.15733	1.0627
215.589	1.00266	1.00435	0.903286	0.993489	0.979308	1.14976	1.05597
220.587	0.998345	1.00524	0.907523	0.993011	0.977908	1.13806	1.04391
225.583	0.997467	1.00157	0.895652	1.00049	0.97471	1.12934	1.03659
230.595	0.995462	0.999909	0.89713	1.00408	0.967241	1.13026	1.03073
235.592	0.995561	1.00112	0.899154	1.00175	0.968833	1.11802	1.02513
240.588	0.998073	1.00429	0.942848	1.0029	0.970538	1.10672	1.02312
245.586	0.9977	1.00317	0.913965	1.06278	0.972464	1.08881	1.01388
250.583	0.998804	1.00403	0.909676	1.00439	0.972699	1.08663	1.00948
255.594	0.994153	1.00696	0.909235	1.0162	0.972239	1.08482	1.00556
260.591	0.992379	1.00675	0.912815	0.997285	0.979704	1.08258	1.00195
265.588	0.994508	1.01164	0.970206	1.00313	0.990148	1.08	1.00164
270.586	0.99163	1.00772	0.943171	0.997456	0.996459	1.07438	1.00094
275.583	0.991411	1.00991	0.922201	0.997456	0.996304	1.0674	0.999313
280.594	0.992916	1.00991	0.924415	0.997456	1.00121	1.06346	0.999107
285.59	0.999823	1.00991	0.924415	0.997456	1.00506	1.0573	1.0002
290.587	0.992212	1.00991	0.924415	0.997456	1.00614	1.05076	0.999717
295.584	0.992212	1.00991	0.924415	0.997456	1.00786	1.05461	0.995843
300.595	0.992212	1.00991	0.924415	0.997456	1.00918	1.04661	0.996424
305.592	0.992212	1.00991	0.924415	0.997456	1.0072	1.04237	0.999294
310.589	0.992212	1.00991	0.924415	0.997456	1.0052	1.04055	1.00161
315.586	0.992212	1.00991	0.924415	0.997456	1.00501	1.03872	1.00052
320.584	0.992212	1.00991	0.924415	0.997456	1.00522	1.03747	0.99992
325.595	0.992212	1.00991	0.924415	0.997456	1.006	1.03555	1.00057
330.592	0.992212	1.00991	0.924415	0.997456	1.00623	1.032	1.00251
335.59	0.992212	1.00991	0.924415	0.997456	1.00742	1.03082	1.00199
340.586	0.992212	1.00991	0.924415	0.997456	1.00974	1.0306	1.00382
345.583	0.992212	1.00991	0.924415	0.997456	1.00797	1.0297	1.0013
350.595	0.992212	1.00991	0.924415	0.997456	1.01179	1.02851	1.00048
355.592	0.992212	1.00991	0.924415	0.997456	1.01497	1.02747	0.999494
360.589	0.992212	1.00991	0.924415	0.997456	1.01063	1.02633	0.99805
365.586	0.992212	1.00991	0.924415	0.997456	1.01366	1.02608	0.995714
370.583	0.992212	1.00991	0.924415	0.997456	1.01606	1.02459	0.996077
375.595	0.992212	1.00991	0.924415	0.997456	1.01584	1.02381	0.996573
380.591	0.992212	1.00991	0.924415	0.997456	1.01723	1.02631	0.994368
385.587	0.992212	1.00991	0.924415	0.997456	1.01896	1.02644	0.995173
390.584	0.992212	1.00991	0.924415	0.997456	1.01884	1.01886	0.99517
395.596	0.992212	1.00991	0.924415	0.997456	1.02161	1.0199	0.99532
400.592	0.992212	1.00991	0.924415	0.997456	1.01027	1.01791	0.996427

## Sheet: AUC
Bar graph	WT	WFS1 KO	CISD2 KO
Coverslip 1	68.04	10.6	11.77
Coverslip 2	43.47	7.687	4.101
Coverslip 3	62.56	27.71	7.286
Coverslip 4	93.43	44.89	27.85
Coverslip 5	59.76	9.483	11.44
Coverslip 6	88.11	40.8	35.49
Coverslip 7	98.84	13.63	23.83
Coverslip 8	83.95	44.48
Coverslip 9		46.51
