# Supplementary material for: Reciprocal rescue of Wolfram syndrome by two causative genes
Source: EMBO Rep. 2025 Apr 3;26(9):2459–82. doi: 10.1038/s44319-025-00436-2 (PMC12069674; doi:10.1038/s44319-025-00436-2)
Supplement: Supplementary file 3 — Source data Fig. 1 [file 44319_2025_436_MOESM3_ESM.zip › Figure 1/1E/1E Relative TAG per protein.xlsx]

## Sheet: 1E
tub>LacZ			tub>IP3R
Control	dWFS1KO	dCISDKO	Control	dWFS1KO	dCISDKO
0.913459	1.34149	1.49504	1.01313	1.15101	1.14172
0.994229	1.18853	1.76932	0.941955	0.997952	1.0149
0.955887	1.50459	1.37925	1.12071	0.943852	0.917436
1.23387	1.42373	1.63127	1.18379	1.09383	0.946462
1.03682	1.28432	1.31323	1.05293	1.12773	1.29015
0.758469	1.245	1.49658	1.07303	1.00892	1.03181
0.946924	1.4685	1.25571	1.19968	1.05656	1.12309
0.982851	1.3944	1.46337	0.970142	1.20939	0.945559
1.07828	1.55723	1.36915	1.04049	1.03542	1.01819
1.04123	1.68247	1.55059	1.26843	0.96278	0.976527
