# Supplementary material for: Reciprocal rescue of Wolfram syndrome by two causative genes
Source: EMBO Rep. 2025 Apr 3;26(9):2459–82. doi: 10.1038/s44319-025-00436-2 (PMC12069674; doi:10.1038/s44319-025-00436-2)
Supplement: Supplementary file 3 — Source data Fig. 1 [file 44319_2025_436_MOESM3_ESM.zip › Figure 1/1C/1C Measurement of ER calcium channel activity.xlsx]

## Sheet: WT
Line graph
WT
Time (sec)	Coverslip 1	Coverslip 2	Coverslip 3	Coverslip 4	Coverslip 5
0	1.00219	0.98954	0.989598	1.01801	1.05008
10.25	0.990957	0.982006	0.995788	1.00229	1.03244
20.25	0.973104	0.963162	0.981031	0.99049	1.01704
30.25	1.00219	0.98954	0.989598	1.01801	1.05008
40.25	0.990957	0.982006	0.995788	1.00229	1.03244
50.25	0.973104	0.963162	0.981031	0.99049	1.01704
60.25	0.964111	0.964292	0.971532	0.985886	1.00637
70.26	0.96319	0.972344	0.950582	0.980648	1.00264
80.25	0.970301	0.998352	0.94084	0.972884	0.976865
90.26	0.992406	1.02986	0.984155	0.989112	0.961637
100.26	1.02452	1.10045	1.05201	1.06068	0.95291
110.26	1.11922	1.20084	1.13447	1.10013	0.987028
120.26	1.2919	1.39618	1.36186	1.17413	1.12313
130.26	1.55424	1.82532	1.90531	1.48293	1.42546
140.26	1.87981	2.32328	2.589	2.00357	1.83329
150.26	2.19856	2.84191	3.07689	2.62292	2.27239
160.26	2.51399	3.29209	3.45363	3.1037	2.70469
170.27	2.83635	3.59325	3.7082	3.49694	3.01915
180.27	3.14365	3.84569	3.95503	3.84218	3.24653
190.26	3.4474	4.05063	4.13215	4.04913	3.38328
200.27	3.73982	4.21605	4.26463	4.23275	3.49333
210.27	3.95841	4.31763	4.3709	4.3701	3.57393
220.27	4.13489	4.46125	4.38193	4.45231	3.63385
230.27	4.323	4.56803	4.4704	4.51913	3.68185
240.27	4.46779	4.69855	4.53338	4.53426	3.7189
250.27	4.52393	4.75374	4.60095	4.55846	3.77759
260.27	4.59872	4.85122	4.53436	4.58405	3.80163
270.27	4.68722	4.86583	4.46425	4.58102	3.82447
280.27	4.72688	4.8899	4.51085	4.63643	3.85482
290.26	4.766	4.95076	4.45865	4.59634	3.8623
300.27	4.78728	4.98433	4.44508	4.55017	3.87016
310.27	4.77942	5.00877	4.45143	4.54821	3.86133
320.27	4.59988	4.9337	4.43735	4.54507	3.86026
330.27	4.2226	4.85269	4.4557	4.51199	3.85211
340.27	3.83618	4.80065	4.4464	4.48302	3.88612
350.27	3.45159	4.56101	4.32493	4.40699	3.88221
360.27	3.20457	4.01554	4.18981	4.26255	3.86113
370.27	2.86114	3.53054	4.06743	4.12053	3.84326
380.28	2.57539	3.229	3.89962	3.92385	3.8026
390.27	2.24036	2.95508	3.59086	3.65916	3.77922
400.28	1.98984	2.72271	3.38353	3.25179	3.74786
410.28	1.82593	2.53554	3.25295	2.84604	3.64889
420.28	1.70527	2.32953	3.03968	2.58448	3.47204
430.28	1.60867	2.15844	2.81037	2.39641	3.25181
440.28	1.54858	2.02894	2.56746	2.24403	3.02896
450.28	1.49164	1.90101	2.40891	2.06122	2.77939
460.28	1.44267	1.84329	2.33419	1.91752	2.49872
470.28	1.40045	1.75114	2.26071	1.73819	2.28889
480.28	1.38811	1.73324	2.26715	1.57075	2.12789
490.28	1.40398	1.73598	2.25941	1.46366	1.93854
500.28	1.39659	1.75358	2.1937	1.3928	1.80876
510.29	1.3938	1.79223	2.13577	1.36456	1.72233
520.28	1.43289	1.79531	2.10549	1.35224	1.67159
530.29	1.45565	1.81491	2.06717	1.34665	1.60142
540.29	1.48713	1.84635	2.04744	1.40206	1.53132
550.29	1.52518	1.89765	2.05312	1.4839	1.49154
560.29	1.55128	1.92167	2.05383	1.53788	1.4747
570.29	1.59685	1.96738	2.04438	1.63092	1.47889
580.29	1.6186	1.98296	2.05388	1.67272	1.48525
590.29	1.62542	2.00096	2.0412	1.70405	1.52376
600.29	1.60664	2.00096	2.06207	1.6939	1.55463

## Sheet: WFS1 KO
Line graph
WFS1 KO
Time (sec)	Coverslip 1	Coverslip 2	Coverslip 3	Coverslip 4	Coverslip 5	Coverslip 6
0	1.04792	1.08477	1.03277	1.01763	0.940775	0.989769
10.25	1.08637	1.09885	1.0468	1.01451	0.922369	0.96073
20.25	1.04792	1.08477	1.03277	0.987446	0.922369	0.96468
30.25	1.03102	1.0411	1.0174	0.985432	0.924381	0.992586
40.25	1.022	0.990544	1.00761	0.961025	0.940743	1.0086
50.25	0.999716	0.960449	1.00224	0.961842	0.962678	1.03882
60.25	0.955401	0.958599	0.983352	0.963074	0.993497	1.05384
70.26	0.944584	0.943568	0.963774	0.965192	1.02597	1.11384
80.25	0.948815	0.946091	0.9629	0.924372	1.07276	1.16613
90.26	0.964171	0.976029	0.983158	1.0469	1.13606	1.23118
100.26	1.01317	1.01979	1.03239	1.19578	1.23224	1.34559
110.26	1.11877	1.14471	1.1457	1.52983	1.34286	1.44963
120.26	1.38662	1.3529	1.35832	2.02546	1.46651	1.55438
130.26	1.80873	1.61162	1.68013	2.48998	1.58385	1.6644
140.26	2.25316	1.92099	2.05428	2.87095	1.72091	1.8395
150.26	2.65315	2.23	2.47092	3.2405	1.88884	1.99337
160.26	2.99129	2.4856	2.87378	3.58773	2.0345	2.20817
170.27	3.2405	2.77452	3.20076	3.89613	2.18004	2.42466
180.27	3.43379	2.98633	3.51968	4.12223	2.35388	2.6302
190.26	3.55949	3.19375	3.75997	4.21115	2.51706	2.84108
200.27	3.64272	3.40191	3.92039	4.2965	3.12677	3.75437
210.27	3.76286	3.49415	4.10329	4.30804	3.21478	4.27775
220.27	3.76364	3.65252	4.30748	4.46148	3.28851	4.34626
230.27	3.72199	3.7407	4.43834	4.3255	3.29815	4.45655
240.27	3.69032	3.83781	4.54375	4.4238	3.35391	4.46642
250.27	3.66241	3.87257	4.60939	4.37414	3.33269	4.67188
260.27	3.62264	3.91545	4.64169	4.56914	3.33269	4.77286
270.27	3.62418	3.94102	4.72191	4.55361	3.33269	4.77309
280.27	3.55314	4.01547	4.78027	4.3924	3.33269	4.82803
290.26	3.51394	4.04937	4.75363	4.4993	3.3508	4.73535
300.27	3.45745	3.99249	4.7615	4.42217	3.3377	4.75347
310.27	3.51621	3.90344	4.74395	4.40524	3.30246	4.79221
320.27	3.5348	3.90346	4.72136	4.22607	3.25218	4.7043
330.27	3.49373	3.89214	4.6611	4.22769	3.21836	4.69319
340.27	3.40605	3.88497	4.59777	4.07127	3.15443	4.66414
350.27	3.27813	3.81908	4.55034	3.96908	3.12545	4.60347
360.27	3.09493	3.76691	4.45412	3.94728	3.11357	4.55988
370.27	2.89654	3.64755	4.30192	3.72542	3.09218	4.51309
380.28	2.79828	3.5897	4.1131	3.67138	3.05609	4.50175
390.27	2.71127	3.51877	3.94997	3.46147	3.03796	4.38282
400.28	2.54689	3.42118	3.84562	3.25143	3.01536	4.30673
410.28	2.43382	3.3882	3.73529	3.09233	2.97233	4.26105
420.28	2.27741	3.40012	3.67278	2.95504	2.96087	4.14994
430.28	2.17222	3.31984	3.58627	2.8752	2.92477	4.08908
440.28	2.08298	3.19585	3.49327	2.81011	2.88433	3.94445
450.28	2.0043	3.12156	3.43831	2.71179	2.85901	3.8768
460.28	1.98737	3.05895	3.32547	2.66862	2.84568	3.79468
470.28	1.98617	3.05675	3.28422	2.65651	2.78884	3.76633
480.28	1.96361	3.01639	3.23953	2.58176	2.75428	3.70637
490.28	1.95418	3.00706	3.22976	2.55775	2.73758	3.60457
500.28	1.96708	2.97282	3.20821	2.50179	2.71432	3.53828
510.29	1.98202	2.96376	3.19909	2.5403	2.68071	3.50589
520.28	2.01272	2.96894	3.17557	2.51428	2.65177	3.4406
530.29	2.03482	2.97766	3.15295	2.51863	2.62483	3.41927
540.29	2.03128	2.94455	3.16971	2.42374	2.60034	3.37813
550.29	2.04125	2.93343	3.1611	2.40532	2.57874	3.33393
560.29	2.04555	2.92194	3.15609	2.39295	2.55786	3.28568
570.29	2.02912	2.89042	3.11756	2.40879	2.49781	3.29007
580.29	2.03169	2.83987	3.06646	2.45811	2.4561	3.29007
590.29	2.07727	2.78589	3.03924	2.38057	2.4618	3.29007
600.29	2.04683	2.75541	3.03199	2.44213	2.41151	3.29007

## Sheet: CISD2 KO
Line graph
CISD2 KO
Time (sec)	Coverslip 1	Coverslip 2	Coverslip 3	Coverslip 4	Coverslip 5
0	1.0161	1.01063	1.11889	1.08095	1.00749
10.25	0.975285	1.01811	1.08571	1.03091	1.09543
20.25	0.958086	1.02993	1.05488	0.985559	1.06394
30.25	0.925632	1.02341	1.00458	0.943703	1.02659
40.25	0.898005	1.01063	0.971069	0.903314	1.00749
50.25	0.875449	0.979732	0.957168	0.890966	0.994943
60.25	0.860906	0.974395	0.931425	0.870936	0.979316
70.26	0.820887	0.956376	0.928985	0.882351	0.960571
80.25	0.830161	0.985758	0.947291	0.871598	0.936033
90.26	0.899345	1.02166	1.01856	0.939606	0.935696
100.26	1.03516	1.08862	1.13415	1.0648	1.0266
110.26	1.29231	1.23902	1.2963	1.24407	1.26943
120.26	1.55605	1.5075	1.55261	1.49981	1.64076
130.26	1.75698	1.85446	1.90504	1.80388	2.02748
140.26	1.96219	2.28878	2.44076	2.12607	2.31461
150.26	2.17456	2.6683	2.95091	2.43323	2.55861
160.26	2.41214	2.98244	3.3344	2.71516	2.80642
170.27	2.6408	3.25241	3.62175	2.94251	3.03086
180.27	2.83383	3.54246	3.85621	3.17421	3.26221
190.26	3.10416	3.8694	4.10343	3.31618	3.4524
200.27	3.3516	4.14456	4.27417	3.40478	3.61738
210.27	3.60658	4.3925	4.41503	3.52735	3.77213
220.27	3.83245	4.52246	4.57392	3.57389	3.85133
230.27	4.03166	4.57949	4.67427	3.60074	3.8905
240.27	4.20385	4.70753	4.77098	3.62315	3.94923
250.27	4.32018	4.81738	4.80554	3.62601	3.96033
260.27	4.40141	4.96077	4.80968	3.59429	3.9664
270.27	4.44826	4.98307	4.80298	3.58817	4.07054
280.27	4.38547	4.86809	4.79352	3.61717	4.09905
290.26	4.36315	4.76205	4.75189	3.59687	4.19445
300.27	4.33364	4.84852	4.72859	3.49694	4.20283
310.27	4.35789	4.84039	4.65999	3.41573	4.17803
320.27	4.38172	4.76509	4.5917	3.2876	4.16038
330.27	4.28033	4.72271	4.58072	3.28988	4.10331
340.27	4.16289	4.62825	4.47719	3.26463	4.12065
350.27	4.13896	4.44493	4.30766	3.123	4.0654
360.27	4.07785	4.2592	4.07203	2.99335	3.9925
370.27	3.94742	4.0174	3.82	2.89582	3.90322
380.28	3.77431	3.63132	3.52225	2.82604	3.87486
390.27	3.55436	3.37041	3.21979	2.72211	3.81718
400.28	3.44552	3.36383	3.01824	2.67634	3.81332
410.28	3.31039	3.28993	2.90227	2.62976	3.60734
420.28	3.25211	3.23555	2.88088	2.61355	3.46794
430.28	3.14772	3.25294	2.89026	2.62282	3.3174
440.28	3.04026	3.24268	2.86642	2.60015	3.15987
450.28	2.93442	3.22562	2.77077	2.60667	3.0946
460.28	2.89166	3.14286	2.7106	2.63654	3.00481
470.28	2.83381	3.12705	2.64032	2.62541	2.92221
480.28	2.82739	3.1607	2.59635	2.62889	2.89076
490.28	2.78154	3.16454	2.57951	2.6262	2.82174
500.28	2.75536	3.17973	2.58392	2.60581	2.77679
510.29	2.76088	3.21591	2.5956	2.58952	2.7634
520.28	2.78207	3.22403	2.62242	2.59663	2.76415
530.29	2.76059	3.19256	2.6346	2.61673	2.77593
540.29	2.75879	3.22118	2.67588	2.58412	2.74989
550.29	2.73866	3.19716	2.69082	2.56827	2.7243
560.29	2.71645	3.16337	2.7324	2.54864	2.7279
570.29	2.68883	3.16181	2.76754	2.49301	2.70525
580.29	2.64708	3.07719	2.77813	2.46291	2.68161
590.29	2.60547	3.03002	2.79795	2.43377	2.68973
600.29	2.55648	3.00755	2.81099	2.4212	2.67328

## Sheet: Magnitude of the change
Bar graph	WT	WFS1 KO	CISD2 KO
Coverslip 1	10.6901	5.31382	6.51868
Coverslip 2	10.4741	4.09988	6.27693
Coverslip 3	8.48316	6.03302	6.35966
Coverslip 4	10.1828	6.37075	3.09426
Coverslip 5	8.23439	3.00219	5.31107
Coverslip 6		5.05046
