# Supplementary material for: Reciprocal rescue of Wolfram syndrome by two causative genes
Source: EMBO Rep. 2025 Apr 3;26(9):2459–82. doi: 10.1038/s44319-025-00436-2 (PMC12069674; doi:10.1038/s44319-025-00436-2)
Supplement: Supplementary file 4 — Source data Fig. 2 [file 44319_2025_436_MOESM4_ESM.zip]

Archive with 82 entries (74 files):
- Figure 2/
- __MACOSX/._Figure 2
- Figure 2/.DS_Store
- __MACOSX/Figure 2/._.DS_Store
- Figure 2/2G/
- __MACOSX/Figure 2/._2G
- Figure 2/2I/
- __MACOSX/Figure 2/._2I
- Figure 2/2H/
- __MACOSX/Figure 2/._2H
- Figure 2/2F/
- __MACOSX/Figure 2/._2F
- Figure 2/2C/
- __MACOSX/Figure 2/._2C
- Figure 2/2D/
- __MACOSX/Figure 2/._2D
- Figure 2/2E/
- __MACOSX/Figure 2/._2E
- Figure 2/2G/2G Western IP_Myc.png
- __MACOSX/Figure 2/2G/._2G Western IP_Myc.png
- Figure 2/2G/2G Western WCL_Flag.png
- __MACOSX/Figure 2/2G/._2G Western WCL_Flag.png
- Figure 2/2G/2G Western WCL_GFP.png
- __MACOSX/Figure 2/2G/._2G Western WCL_GFP.png
- Figure 2/2G/2G Western IP_GFP.png
- __MACOSX/Figure 2/2G/._2G Western IP_GFP.png
- Figure 2/2G/2G Band intensity.xlsx
- __MACOSX/Figure 2/2G/._2G Band intensity.xlsx
- Figure 2/2I/2D Western IP_Myc.png
- __MACOSX/Figure 2/2I/._2D Western IP_Myc.png
- Figure 2/2I/2I Band intensity.xlsx
- __MACOSX/Figure 2/2I/._2I Band intensity.xlsx
- Figure 2/2I/2D Western WCL_GFP.png
- __MACOSX/Figure 2/2I/._2D Western WCL_GFP.png
- Figure 2/2I/2D Western IP_GFP.png
- __MACOSX/Figure 2/2I/._2D Western IP_GFP.png
- Figure 2/2I/2D Western WCL_WFS1.png
- __MACOSX/Figure 2/2I/._2D Western WCL_WFS1.png
- Figure 2/2H/2D Western WCL_CISD2.png
- __MACOSX/Figure 2/2H/._2D Western WCL_CISD2.png
- Figure 2/2H/2D Western WCL_GFP.png
- __MACOSX/Figure 2/2H/._2D Western WCL_GFP.png
- Figure 2/2H/2H Band intensity.xlsx
- __MACOSX/Figure 2/2H/._2H Band intensity.xlsx
- Figure 2/2H/2D Western IP_Flag.png
- __MACOSX/Figure 2/2H/._2D Western IP_Flag.png
- Figure 2/2H/2D Western IP_GFP.png
- __MACOSX/Figure 2/2H/._2D Western IP_GFP.png
- Figure 2/2F/2F Western WCL_Myc.png
- __MACOSX/Figure 2/2F/._2F Western WCL_Myc.png
- Figure 2/2F/2F Western IP_GFP.png
- __MACOSX/Figure 2/2F/._2F Western IP_GFP.png
- Figure 2/2F/2F Western WCL_GFP.png
- __MACOSX/Figure 2/2F/._2F Western WCL_GFP.png
- Figure 2/2F/2F Western IP_Flag.png
- __MACOSX/Figure 2/2F/._2F Western IP_Flag.png
- Figure 2/2F/2F Band intensity.xlsx
- __MACOSX/Figure 2/2F/._2F Band intensity.xlsx
- Figure 2/2C/2C Western IP_GFP.png
- __MACOSX/Figure 2/2C/._2C Western IP_GFP.png
- Figure 2/2C/2C Western IP_HA.png
- __MACOSX/Figure 2/2C/._2C Western IP_HA.png
- Figure 2/2C/2C Western WCL_GFP.png
- __MACOSX/Figure 2/2C/._2C Western WCL_GFP.png
- Figure 2/2C/2C Band intensity.xlsx
- __MACOSX/Figure 2/2C/._2C Band intensity.xlsx
- Figure 2/2D/2D Western IP_Myc.png
- __MACOSX/Figure 2/2D/._2D Western IP_Myc.png
- Figure 2/2D/2D Western WCL_GFP.png
- __MACOSX/Figure 2/2D/._2D Western WCL_GFP.png
- Figure 2/2D/2D Western IP_GFP.png
- __MACOSX/Figure 2/2D/._2D Western IP_GFP.png
- Figure 2/2D/2D Band intensity.xlsx
- __MACOSX/Figure 2/2D/._2D Band intensity.xlsx
- Figure 2/2E/2E Western IP_GFP.png
- __MACOSX/Figure 2/2E/._2E Western IP_GFP.png
- Figure 2/2E/2E Western WCL_GFP.png
- __MACOSX/Figure 2/2E/._2E Western WCL_GFP.png
- Figure 2/2E/2E Western IP_Myc.png
- __MACOSX/Figure 2/2E/._2E Western IP_Myc.png
- Figure 2/2E/2E Band intensity.xlsx
- __MACOSX/Figure 2/2E/._2E Band intensity.xlsx
