# Supplementary material for: Reciprocal rescue of Wolfram syndrome by two causative genes
Source: EMBO Rep. 2025 Apr 3;26(9):2459–82. doi: 10.1038/s44319-025-00436-2 (PMC12069674; doi:10.1038/s44319-025-00436-2)
Supplement: Supplementary file 4 — Source data Fig. 2 [file 44319_2025_436_MOESM4_ESM.zip › Figure 2/2G/2G Band intensity.xlsx]

## Sheet: Relative band intensity
IP: Myc, IB: GFP	Lane 1	Lane 2	Lane 3	Lane 4	Lane 5	Lane 6
expriment 1	0	0	1	0.751324	0.95758	0.825772
expriment 2	0	0	1	0.859359	0.855241	0.938704
expriment 3	0	0	1	0.952361	0.976265	0.849236
