# Supplementary material for: Reciprocal rescue of Wolfram syndrome by two causative genes
Source: EMBO Rep. 2025 Apr 3;26(9):2459–82. doi: 10.1038/s44319-025-00436-2 (PMC12069674; doi:10.1038/s44319-025-00436-2)
Supplement: Supplementary file 4 — Source data Fig. 2 [file 44319_2025_436_MOESM4_ESM.zip › Figure 2/2F/2F Band intensity.xlsx]

## Sheet: Relative band intensity
IP: Flag, IB: GFP	Lane 1	Lane 2	Lane 3	Lane 4	Lane 5	Lane 6
expriment 1	0	0	1	0.900991	0.985107	0.985973
expriment 2	0	0	1	1.00849	0.969001	0.833625
expriment 3	0	0	1	0.926597	0.963946	0.835228
