# Supplementary material for: Reciprocal rescue of Wolfram syndrome by two causative genes
Source: EMBO Rep. 2025 Apr 3;26(9):2459–82. doi: 10.1038/s44319-025-00436-2 (PMC12069674; doi:10.1038/s44319-025-00436-2)
Supplement: Supplementary file 4 — Source data Fig. 2 [file 44319_2025_436_MOESM4_ESM.zip › Figure 2/2C/2C Band intensity.xlsx]

## Sheet: Relative band intensity
IP: HA, IB: GFP	Lane 1	Lane 2	Lane 3	Lane 4	Lane 5
expriment 1	0	0	1	0.237663	1.81575
expriment 2	0	0	1	0.140601	2.09746
expriment 3	0	0	1	0.221239	1.80991
