# Supplementary material for: Reciprocal rescue of Wolfram syndrome by two causative genes
Source: EMBO Rep. 2025 Apr 3;26(9):2459–82. doi: 10.1038/s44319-025-00436-2 (PMC12069674; doi:10.1038/s44319-025-00436-2)
Supplement: Supplementary file 5 — Source data Fig. 3 [file 44319_2025_436_MOESM5_ESM.zip]

Archive with 28 entries (21 files):
- Figure 3/
- __MACOSX/._Figure 3
- Figure 3/3E/
- __MACOSX/Figure 3/._3E
- Figure 3/3B/
- __MACOSX/Figure 3/._3B
- Figure 3/3C/
- __MACOSX/Figure 3/._3C
- Figure 3/3D/
- __MACOSX/Figure 3/._3D
- Figure 3/.DS_Store
- __MACOSX/Figure 3/._.DS_Store
- Figure 3/3A/
- __MACOSX/Figure 3/._3A
- Figure 3/3F/
- __MACOSX/Figure 3/._3F
- Figure 3/3E/3E Measurement of cytosolic calcium level.xlsx
- __MACOSX/Figure 3/3E/._3E Measurement of cytosolic calcium level.xlsx
- Figure 3/3B/3B Measurement of cytosolic calcium level.xlsx
- __MACOSX/Figure 3/3B/._3B Measurement of cytosolic calcium level.xlsx
- Figure 3/3C/3C Measurement of ER calcium channel activity.xlsx
- __MACOSX/Figure 3/3C/._3C Measurement of ER calcium channel activity.xlsx
- Figure 3/3D/3D Measurement of ER calcium release.xlsx
- __MACOSX/Figure 3/3D/._3D Measurement of ER calcium release.xlsx
- Figure 3/3A/3A Measurement of ER calcium release.xlsx
- __MACOSX/Figure 3/3A/._3A Measurement of ER calcium release.xlsx
- Figure 3/3F/3F Measurement of ER calcium channel activity.xlsx
- __MACOSX/Figure 3/3F/._3F Measurement of ER calcium channel activity.xlsx
