# Supplementary material for: Reciprocal rescue of Wolfram syndrome by two causative genes
Source: EMBO Rep. 2025 Apr 3;26(9):2459–82. doi: 10.1038/s44319-025-00436-2 (PMC12069674; doi:10.1038/s44319-025-00436-2)
Supplement: Supplementary file 5 — Source data Fig. 3 [file 44319_2025_436_MOESM5_ESM.zip › Figure 3/3E/3E Measurement of cytosolic calcium level.xlsx]

## Sheet: WT + vector
Line graph
WT + vector
Time (sec)	Coverslip 1	Coverslip 2	Coverslip 3	Coverslip 4	Coverslip 5	Coverslip 6	Coverslip 7	Coverslip 8	Coverslip 9	Coverslip 10	Coverslip 11
0.548	0.993717	0.996697	0.996816	1.00558	0.994925	0.991828	0.995856	0.992678	0.981276	1	1.00091
5.551	0.995224	1.00005	1.00155	1.00072	0.995398	0.992363	1.00277	0.99421	0.975021	0.99927	0.99407
10.563	0.997799	1.00292	1.00103	0.998683	0.99542	0.992444	1.0096	0.999769	0.983259	1	0.988882
15.561	0.993717	1.00583	1.00185	0.998423	0.994925	0.996905	0.995856	0.992678	0.981276	1	1.00091
20.557	0.995224	1.00782	1.00164	1.00961	0.995398	1.0013	1.00277	0.99421	0.975021	0.99927	0.99407
25.554	0.997799	1.01021	0.996816	1.00558	0.997263	1.00498	1.0096	0.999769	0.983259	1	0.988882
30.551	0.998122	1.01555	1.00155	1.00072	1.00029	1.0097	1.0171	0.999782	1.0278	0.99927	0.987388
35.563	1.00302	1.01903	1.00164	0.998683	1.00163	1.00869	1.02457	1.00814	1.04187	1.02827	0.989665
40.56	1.00534	1.019	0.996816	0.998423	1.00482	1.0093	1.03059	1.01321	1.00156	0.99927	0.994423
45.557	0.993717	0.996697	0.996816	1.00558	0.994925	0.991828	0.995856	0.992678	0.981276	1	1.00091
50.554	0.995224	1.00005	1.00155	1.00072	0.995398	0.992363	1.00277	0.99421	0.975021	0.99927	0.99407
55.55	0.997799	1.00292	1.00103	0.998683	0.99542	0.992444	1.0096	0.999769	0.983259	1	0.988882
60.562	0.993717	1.00583	1.00185	0.998423	0.994925	0.996905	0.995856	0.992678	0.981276	1	1.00091
65.559	0.995224	1.00782	1.00164	1.00961	0.995398	1.0013	1.00277	0.99421	0.975021	0.99927	0.99407
70.555	0.997799	1.01021	0.996816	1.00558	0.997263	1.00498	1.0096	0.999769	0.983259	1	0.988882
75.552	0.998122	1.01555	1.00155	1.00072	1.00029	1.0097	1.0171	0.999782	1.0278	0.99927	0.987388
80.549	1.00302	1.01903	1.00164	0.998683	1.00163	1.00869	1.02457	1.00814	1.04187	1.02827	0.989665
85.561	1.00534	1.019	0.996816	0.998423	1.00482	1.0093	1.03059	1.01321	1.00156	0.99927	0.994423
90.557	1.00678	1.02028	1.00155	0.994285	1.00605	1.01273	1.0331	1.01614	0.989208	1.02827	1.02648
95.554	1.0122	1.02033	1.00103	0.992698	1.00421	1.01503	1.03536	1.16451	0.98815	1	1.05029
100.551	1.14647	1.0217	1.00185	0.99266	1.00253	1.01888	1.03844	1.0839	1.012	0.99927	1.02617
105.563	1.24984	1.07513	1.48945	1.00254	1.00839	1.09774	1.19729	1.0976	1.19199	1.02827	1.07555
110.56	1.51607	1.84174	2.11514	1.79422	1.96931	2.79924	1.28148	1.47318	1.56241	1.54562	1.52301
115.557	1.95481	2.01405	2.21883	2.2337	2.12352	2.91893	1.92919	1.95352	1.82081	1.96984	2.22654
120.553	1.95867	1.88942	2.17453	2.35985	2.36407	2.89947	2.12767	2.05913	1.79007	2.08823	2.34531
125.55	1.98743	1.95082	2.23329	2.38888	2.41324	3.03103	2.14297	2.05343	1.79666	2.09331	2.51293
130.562	2.00229	2.19874	2.32147	2.37308	2.49078	3.07564	2.1215	1.86957	1.83793	2.06055	2.53919
135.56	1.98011	2.16242	2.27437	2.42282	2.5187	3.06633	2.02101	1.72217	1.83777	2.03615	2.44819
140.557	2.00909	2.1718	2.17725	2.36829	2.51803	2.99901	1.90152	1.60861	1.86748	1.98657	2.2467
145.553	1.92571	2.13301	2.10387	2.34578	2.46208	2.94887	1.8488	1.52735	1.86455	1.92814	1.98677
150.55	1.84466	2.09444	2.04719	2.24995	2.43812	2.8095	1.82694	1.40461	1.81019	1.85031	1.55894
155.562	1.8356	2.03268	1.9292	2.14291	2.34989	2.72387	1.80943	1.33817	1.92134	1.75196	1.40966
160.559	1.79125	1.94858	1.85681	2.04881	2.28687	2.5781	1.74972	1.23583	1.93257	1.6866	1.41739
165.556	1.74642	1.87409	1.8091	1.94012	2.22332	2.44787	1.69657	1.13558	1.82939	1.6069	1.37612
170.552	1.69252	1.7797	1.68918	1.85476	2.19091	2.34427	1.64003	1.07418	1.81159	1.52699	1.29784
175.549	1.61471	1.70956	1.62603	1.76372	2.01567	2.24728	1.58807	1.05166	1.69795	1.46076	1.2058
180.56	1.59868	1.63237	1.53451	1.70583	1.98192	2.14141	1.52282	1.04107	1.54535	1.38258	1.20008
185.558	1.54514	1.58104	1.47316	1.58387	1.80243	1.9688	1.48047	1.03289	1.43045	1.33064	1.14272
190.555	1.46721	1.52027	1.42261	1.52175	1.7364	1.84562	1.40688	1.02812	1.38798	1.26093	1.12815
195.552	1.45003	1.46654	1.36767	1.45831	1.61609	1.72206	1.36643	1.01304	1.27509	1.22028	1.0919
200.549	1.40156	1.417	1.31599	1.38181	1.55144	1.65789	1.30284	1.00956	1.20743	1.16887	1.04533
205.561	1.37593	1.37707	1.34407	1.34261	1.48304	1.57451	1.26579	0.990816	1.14985	1.14353	1.01093
210.558	1.34199	1.32616	1.3051	1.30086	1.39035	1.51304	1.21911	0.980328	1.11314	1.12628	1.02703
215.554	1.32262	1.29915	1.26003	1.28638	1.35331	1.44721	1.21005	0.970907	1.08249	1.1287	0.998277
220.551	1.28938	1.26392	1.22813	1.24788	1.27188	1.44798	1.18884	0.967567	1.06422	1.09621	1.01498
225.547	1.26111	1.22966	1.20899	1.22964	1.26951	1.47722	1.16884	0.96253	1.05679	1.07063	0.996333
230.559	1.23383	1.20646	1.19642	1.20032	1.26189	1.3945	1.13719	0.964967	1.04886	1.06645	0.983782
235.556	1.20883	1.19395	1.17707	1.20111	1.23191	1.37981	1.11307	0.955594	1.04677	1.06196	0.977593
240.553	1.21018	1.18922	1.13794	1.18818	1.16138	1.31501	1.11846	0.948873	1.0383	1.05262	0.969544
245.549	1.17923	1.17489	1.13348	1.18052	1.13131	1.24212	1.10673	0.943107	1.03174	1.04167	0.957951
250.561	1.16698	1.16821	1.11768	1.17118	1.12679	1.25395	1.08695	0.94162	1.01947	1.0415	0.954808
255.558	1.13872	1.16108	1.11363	1.16106	1.13417	1.19094	1.07723	0.943346	1.01288	1.03998	0.959181
260.555	1.11939	1.15764	1.14718	1.16841	1.13174	1.15821	1.06684	0.944771	1.00994	1.04805	0.957011
265.551	1.11171	1.14898	1.10912	1.16516	1.15401	1.12698	1.05232	0.944741	1.00572	1.06669	0.952138
270.548	1.12437	1.13729	1.07989	1.16279	1.14237	1.15267	1.04913	0.95069	1.00071	1.07614	0.956705
275.56	1.1063	1.12863	1.06821	1.15377	1.0871	1.14579	1.0528	0.952424	0.995713	1.0598	0.958342
280.558	1.10007	1.11633	1.08025	1.09941	1.07263	1.12059	1.05352	0.955494	0.993052	1.04301	0.96054
285.555	1.09496	1.10771	1.08828	1.10744	1.06264	1.09546	1.04927	0.956133	0.994638	1.03778	0.964428
290.552	1.08896	1.09652	1.05402	1.10823	1.04885	1.09427	1.04776	0.957641	0.993811	1.03195	0.966023
295.549	1.09341	1.08885	1.04115	1.08296	1.05071	1.09072	1.04154	0.962921	0.99138	1.03406	0.967322
300.56	1.10353	1.0859	1.03836	1.06042	1.06862	1.10537	1.03914	0.966782	0.990436	1.0369	0.967527
305.557	1.0738	1.08118	1.04669	1.05141	1.10174	1.09644	1.03594	0.961578	0.99058	1.0414	0.970754
310.553	1.06745	1.0802	1.05971	1.04855	1.11035	1.09228	1.03536	0.961887	0.987979	1.03804	0.971807
315.55	1.06668	1.09101	1.04869	1.04734	1.06133	1.22709	1.03376	0.961248	0.986422	1.03768	0.977236
320.561	1.06633	1.08609	1.05341	1.03529	1.05009	1.17828	1.02961	0.963851	0.98454	1.03583	0.980615
325.558	1.06254	1.07672	1.06219	1.0452	1.04319	1.15209	1.02722	0.963241	0.98132	1.03461	0.988716
330.555	1.05722	1.06984	1.03585	1.0342	1.0443	1.12616	1.02492	0.961874	0.981253	1.03888	1.00082
335.552	1.0526	1.06362	1.04273	1.0291	1.04118	1.08949	1.02248	0.962785	0.980552	1.04776	1.00438
340.549	1.04861	1.06083	1.05556	1.02658	1.04098	1.0786	1.01651	0.964693	0.979066	1.05126	1.00741
345.547	1.04482	1.05625	1.04221	1.02919	1.04003	1.0723	1.00979	0.965066	0.978511	1.03813	1.005
350.559	1.04098	1.05369	1.02606	1.03902	1.04659	1.06593	1.00628	0.970376	0.977769	1.03258	1.00019
355.557	1.03861	1.05077	1.01475	1.04135	1.04595	1.06209	1.00455	0.967916	0.978641	1.03344	0.998739
360.553	1.03877	1.047	1.01797	1.03618	1.03855	1.0593	1.00366	0.967725	0.976569	1.03047	0.997661
365.55	1.03611	1.04259	1.02039	1.02842	1.03074	1.06445	1.00277	0.967803	0.979245	1.02967	0.997838
370.546	1.03337	1.04092	1.0233	1.02339	1.027	1.05887	1.00157	0.965763	0.979933	1.02835	1.00191
375.558	1.0297	1.03971	1.01107	1.05103	1.02301	1.0491	1.00241	0.967089	0.982558	1.02721	1.0048
380.556	1.02766	1.03877	1.00548	1.08653	1.01769	1.04735	1.00288	0.968398	0.981927	1.02673	1.00672
385.552	1.02427	1.03822	1.0059	1.04674	1.01333	1.04036	0.998932	0.970275	0.984558	1.03006	1.01042
390.549	1.02455	1.04731	1.01641	1.04523	1.01047	1.03898	0.994017	0.978953	0.982297	1.02806	1.01274
395.546	1.01818	1.05963	1.01971	1.0191	1.01252	1.03503	0.991726	0.97828	0.981597	1.02879	1.01351
400.558	1.01454	1.05383	1.02246	1.01088	1.01005	1.03324	0.989356	0.977025	0.980334	1.03382	1.01303

## Sheet: CISD2 KO + vector
Line graph
CISD2 KO + vector
Time (sec)	Coverslip 1	Coverslip 2	Coverslip 3	Coverslip 4	Coverslip 5	Coverslip 6	Coverslip 7	Coverslip 8	Coverslip 9	Coverslip 10
0.548	1.00677	0.995716	0.989422	1.01804	0.98829	0.990238	0.996545	1.00518	1.00206	1.00084
5.551	1.02482	0.998039	0.995156	1.00806	0.986631	0.993285	0.990867	1.00684	0.996363	1.00255
10.563	1.02482	1.001	1.00052	1.01557	0.996582	0.999982	1.0093	1.00683	1.0012	1.00411
15.561	0.992014	1.0017	1.0004	1.01804	0.999569	1.01178	0.996545	1.00518	1.00206	1.00084
20.557	1.00677	0.995716	0.989422	1.01804	0.98829	0.990238	0.990867	1.00684	0.996363	1.00255
25.554	1.02482	0.998039	0.995156	1.00806	0.986631	0.993285	1.0093	1.00683	1.0012	1.00411
30.551	1.02482	1.001	1.00052	1.01557	0.996582	0.999982	1.0093	1.01151	1.00098	1.00236
35.563	0.992014	1.0017	1.0004	1.01804	0.999569	1.01178	1.00608	0.996351	1.00257	1.00428
40.56	0.992711	1.00403	1.00566	0.996701	1.00853	1.01056	1.00046	0.996995	1.00388	1.00466
45.557	1.00677	0.995716	0.989422	1.01804	0.98829	0.990238	0.996545	1.00518	1.00206	1.00084
50.554	1.02482	0.998039	0.995156	1.00806	0.986631	0.993285	0.990867	1.00684	0.996363	1.00255
55.55	1.02482	1.001	1.00052	1.01557	0.996582	0.999982	1.0093	1.00683	1.0012	1.00411
60.562	0.992014	1.0017	1.0004	1.01804	0.999569	1.01178	0.996545	1.00518	1.00206	1.00084
65.559	1.00677	0.995716	0.989422	1.01804	0.98829	0.990238	0.990867	1.00684	0.996363	1.00255
70.555	1.02482	0.998039	0.995156	1.00806	0.986631	0.993285	1.0093	1.00683	1.0012	1.00411
75.552	1.02482	1.001	1.00052	1.01557	0.996582	0.999982	1.0093	1.01151	1.00098	1.00236
80.549	0.992014	1.0017	1.0004	1.01804	0.999569	1.01178	1.00608	0.996351	1.00257	1.00428
85.561	0.992711	1.00403	1.00566	0.996701	1.00853	1.01056	1.00046	0.996995	1.00388	1.00466
90.557	0.987293	1.00412	1.00307	0.9999	1.0174	1.00921	0.996906	1.00147	1.00612	1.00251
95.554	0.995743	1.00593	1.00577	1.0034	1.0381	1.01266	0.996545	1.00518	1.01044	1.0041
100.551	1.00064	1.01055	1.01578	1.00806	1.05753	1.02381	0.990867	1.00684	1.03149	1.00216
105.563	1.00677	1.03656	0.993156	1.01557	1.09438	1.02876	1.0093	1.00683	1.12885	1.01085
110.56	1.02482	1.30407	1.26486	1.01804	1.17912	1.16931	1.18958	1.01151	1.21254	1.34785
115.557	1.52871	1.15244	1.54995	2.06674	1.37889	1.34537	1.26705	1.89512	1.39558	1.57498
120.553	1.56164	1.23874	1.8314	2.09845	1.42604	1.40713	1.49654	1.99799	1.46264	1.98589
125.55	1.39097	1.21479	1.57147	2.00026	1.42583	1.40227	1.48991	1.79095	1.48815	1.97851
130.562	1.12131	1.25297	1.43762	1.90472	1.38236	1.29043	1.5861	1.65727	1.57146	1.89973
135.56	1.02579	1.14981	1.33381	1.76726	1.3169	1.1805	1.64532	1.56239	1.62197	1.78546
140.557	1.02343	1.08368	1.23759	1.65671	1.25754	1.11546	1.64563	1.60263	1.64684	1.65098
145.553	1.03136	1.05563	1.27114	1.50605	1.18293	1.06142	1.67382	1.70748	1.66095	1.50235
150.55	1.03335	1.02648	1.38074	1.37135	1.1173	1.03363	1.65059	1.71397	1.66742	1.32963
155.562	1.02997	1.01353	1.3258	1.2511	1.07278	1.03166	1.63878	1.70463	1.6444	1.21016
160.559	1.02479	1.00874	1.23717	1.17968	1.04651	1.03409	1.60533	1.68744	1.57986	1.14126
165.556	1.02097	1.0109	1.11321	1.14907	1.03557	1.03248	1.53617	1.62785	1.56802	1.10259
170.552	1.01718	1.01954	1.11941	1.12652	1.02895	1.03022	1.49788	1.5932	1.50472	1.07309
175.549	1.00259	1.01818	1.10575	1.10791	1.02385	1.03053	1.48042	1.53672	1.45583	1.05602
180.56	0.988133	1.01361	1.08849	1.09477	1.02465	1.03057	1.41055	1.53234	1.38881	1.04122
185.558	0.98127	1.01282	1.16623	1.09168	1.02683	1.0297	1.36197	1.42673	1.32934	1.03811
190.555	0.969576	1.01742	1.22289	1.09544	1.03158	1.02807	1.32237	1.32787	1.27271	1.0358
195.552	0.960791	1.02802	1.22584	1.07423	1.02797	1.0259	1.24828	1.29235	1.25596	1.03708
200.549	0.951015	1.04364	1.10339	1.06333	1.02827	1.02585	1.21682	1.26418	1.2421	1.03418
205.561	0.945565	1.04153	1.0339	1.05615	1.02723	1.0275	1.18486	1.21474	1.18065	1.03197
210.558	0.943617	1.02511	1.01831	1.06754	1.02844	1.02707	1.14625	1.19165	1.1419	1.02791
215.554	0.93632	1.00725	1.02024	1.06571	1.02839	1.02705	1.1124	1.15761	1.13063	1.02673
220.551	0.931918	1.00769	1.02386	1.04723	1.03103	1.02415	1.09491	1.12717	1.13215	1.02487
225.547	0.924825	1.00536	1.0237	1.0427	1.03301	1.02357	1.09142	1.10725	1.11558	1.02445
230.559	0.925823	1.00609	1.0221	1.03966	1.03167	1.03	1.07333	1.08519	1.09756	1.02466
235.556	0.926869	1.00445	1.02156	1.03936	1.03157	1.02879	1.08289	1.07839	1.08764	1.02126
240.553	0.926324	1.00311	1.06393	1.03764	1.02873	1.02764	1.06484	1.06567	1.08317	1.01941
245.549	0.930547	1.0043	1.11378	1.04085	1.03349	1.0296	1.0645	1.05298	1.07957	1.01675
250.561	0.93263	1.00578	1.09629	1.04063	1.03195	1.02992	1.06135	1.04928	1.07806	1.01908
255.558	0.936347	1.0053	1.04888	1.0443	1.03116	1.02665	1.04475	1.05602	1.07151	1.01932
260.555	0.936781	1.00414	1.02566	1.04744	1.03251	1.02533	1.03422	1.04789	1.06945	1.01784
265.551	0.93709	1.00509	1.02373	1.04443	1.02693	1.02282	1.03499	1.04154	1.06671	1.01634
270.548	0.93622	0.999033	1.02593	1.04428	1.02445	1.0298	1.03449	1.03635	1.06184	1.01578
275.56	0.934711	0.999092	1.02585	1.0422	1.02658	1.06235	1.03228	1.02679	1.06187	1.01544
280.558	0.932645	0.997457	1.02696	1.04372	1.03359	1.05232	1.03111	1.02334	1.06011	1.01539
285.555	0.936358	0.997642	1.02763	1.04582	1.02213	1.04735	1.02866	1.0222	1.05776	1.0136
290.552	0.93367	0.998901	1.02082	1.05175	1.01468	1.04684	1.02749	1.02178	1.05559	1.0131
295.549	0.934368	1.00144	1.0216	1.06153	1.01575	1.03817	1.02683	1.02062	1.05535	1.01456
300.56	0.937715	1.00161	1.01951	1.05591	1.01222	1.01922	1.02528	1.02065	1.05297	1.01629
305.557	0.936874	1	1.02173	1.0477	1.01248	1.01223	1.02376	1.01855	1.05128	1.01605
310.553	0.932777	1.00093	1.02209	1.04755	1.00944	1.01001	1.02493	1.01759	1.05003	1.01477
315.55	0.931811	1.00165	1.01865	1.04938	1.00764	1.00859	1.05025	1.01539	1.04989	1.01361
320.561	0.930098	1.00164	1.01746	1.04801	1.00642	1.01166	1.04915	1.01435	1.04796	1.0138
325.558	0.928547	1.0006	1.01705	1.04977	1.00722	1.01161	1.03007	1.01348	1.0469	1.01467
330.555	0.92619	0.998814	1.01578	1.04867	1.0077	1.00889	1.02208	1.01519	1.04614	1.01338
335.552	0.930137	0.996062	1.01254	1.04801	1.0083	1.00819	1.01734	1.01211	1.04573	1.01301
340.549	0.928829	0.997107	1.01449	1.04894	1.00645	1.00747	1.01458	1.01018	1.04371	1.01053
345.547	0.929902	0.996767	1.01099	1.04735	1.00474	1.00725	1.01248	1.01068	1.04249	1.00828
350.559	0.933171	0.996796	1.00394	1.04617	1.00198	1.00244	1.01589	1.01161	1.0403	1.00894
355.557	0.937642	0.992662	1.00257	1.04631	1.00442	1.00081	1.05723	1.00933	1.03684	1.00776
360.553	0.935501	0.992843	1.00514	1.04508	1.00186	1.00039	1.06834	1.00696	1.03822	1.00853
365.55	0.936341	0.995329	1.00442	1.0426	1.00289	0.996774	1.05187	1.00531	1.03643	1.00772
370.546	0.939236	0.996397	1.00097	1.03998	0.999195	0.996761	1.0335	1.0049	1.03562	1.00717
375.558	0.941769	0.992657	0.998376	1.03787	0.999549	0.994335	1.03158	1.00313	1.03639	1.00925
380.556	0.944526	0.988181	0.995708	1.04035	0.994761	0.991461	1.0333	1.00495	1.03381	1.00851
385.552	0.949166	0.989576	0.997822	1.03754	0.992369	0.987001	1.02167	1.00337	1.03069	1.0097
390.549	0.950703	0.988186	0.997718	1.03554	0.988041	0.985023	1.00879	1.00025	1.02776	1.00915
395.546	0.951306	0.988434	0.998417	1.03318	0.987272	0.982956	1.0064	1.00017	1.02643	1.00941
400.558	0.952449	0.98934	1.00077	1.0308	0.984261	0.982853	1.0062	0.999443	1.02469	1.00861

## Sheet: CISD2 KO + WFS1
Line graph
CISD2 KO + WFS1
Time (sec)	Coverslip 1	Coverslip 2	Coverslip 3	Coverslip 4	Coverslip 5	Coverslip 6	Coverslip 7	Coverslip 8	Coverslip 9	Coverslip 10
0.548	1.00437	0.991706	1.00148	0.990492	1.0037	0.992034	0.991675	1	0.870785	0.83731
5.551	1.00303	0.995674	0.994571	0.993363	1.00755	1.01271	0.995193	0.989809	0.864869	0.862697
10.563	0.997381	0.997932	0.992983	0.993837	1.11576	0.950951	0.999916	0.987	0.863737	0.889401
15.561	1.00437	0.991706	1.00148	0.990492	1.0037	0.992034	1.00508	1	0.870785	0.83731
20.557	1.00303	0.995674	0.994571	0.993363	1.00755	1.01271	1.00507	0.989809	0.864869	0.862697
25.554	0.997381	0.997932	0.992983	0.993837	1.11576	0.950951	1.00994	0.987	0.863737	0.889401
30.551	0.999428	1.00094	0.998381	0.997804	1.0037	0.957222	1.00985	1	0.863849	0.880408
35.563	0.998824	1.00518	1.00148	1.00094	1.00755	0.958256	1.01351	0.989809	0.866005	0.883051
40.56	1.00437	1.00629	1.00645	1.00183	1.11576	0.963077	1.01752	0.987	0.866298	0.84609
45.557	1.00437	0.991706	1.00148	0.990492	1.0037	0.992034	0.991675	1	0.870785	0.83731
50.554	1.00303	0.995674	0.994571	0.993363	1.00755	1.01271	0.995193	0.989809	0.864869	0.862697
55.55	0.997381	0.997932	0.992983	0.993837	1.11576	0.950951	0.999916	0.987	0.863737	0.889401
60.562	1.00437	0.991706	1.00148	0.990492	1.0037	0.992034	1.00508	1	0.870785	0.83731
65.559	1.00303	0.995674	0.994571	0.993363	1.00755	1.01271	1.00507	0.989809	0.864869	0.862697
70.555	0.997381	0.997932	0.992983	0.993837	1.11576	0.950951	1.00994	0.987	0.863737	0.889401
75.552	0.999428	1.00094	0.998381	0.997804	1.0037	0.957222	1.00985	1	0.863849	0.880408
80.549	0.998824	1.00518	1.00148	1.00094	1.00755	0.958256	1.01351	0.989809	0.866005	0.883051
85.561	1.00437	1.00629	1.00645	1.00183	1.11576	0.963077	1.01752	0.987	0.866298	0.84609
90.557	1.00303	1.00431	1.00613	1.00578	1.00755	0.97604	1.02227	0.987	0.870532	0.885649
95.554	0.999716	1.00754	1.01423	1.06672	1	0.982168	1.02621	1	0.87467	0.975719
100.551	1.25767	1.01136	1.02079	1.04378	1.0037	0.992034	1.03556	0.989809	0.997864	0.870465
105.563	1.58285	1.01246	1.1601	1.05548	1.00755	1.01271	1.37046	0.987	1.24279	1.03892
110.56	1.72458	1.4876	1.67841	1.4789	1.11576	1.20754	2.18515	1.83539	1.49422	1.2941
115.557	2.16168	2.19805	2.27029	2.30814	2.09133	1.28951	2.59527	2.95663	1.45133	1.53679
120.553	2.3103	2.27534	2.4482	2.60079	2.53653	1.34134	2.99091	2.93676	1.75415	1.71383
125.55	2.28225	1.98816	2.41479	2.83976	2.5818	1.65407	3.03102	2.94456	1.65688	1.98225
130.562	2.48102	2.26588	2.00175	2.91454	2.62915	1.79962	3.01613	3.01324	1.84922	1.87389
135.56	2.59322	2.35379	2.1342	2.6625	2.50593	1.6797	3.06419	3.05911	1.96541	1.98296
140.557	2.60324	2.3944	1.94742	2.3422	2.24541	1.47826	2.8464	2.96626	2.78556	1.85508
145.553	2.45267	2.23924	1.91391	1.90241	2.00928	1.32949	2.63888	2.67912	2.70402	2.28404
150.55	2.38056	2.3846	1.6318	1.55004	1.79219	1.20158	2.38579	2.84645	2.82469	2.04769
155.562	2.22122	2.21381	1.43844	1.34392	1.66321	1.08026	2.17459	2.6893	2.71685	2.14866
160.559	1.99697	2.0082	1.36916	1.25657	1.54297	1.02746	1.79093	1.9723	2.57332	2.09484
165.556	1.67855	1.93209	1.25683	1.1518	1.53186	1.02458	1.60688	1.77581	2.3655	1.97859
170.552	1.51447	1.80574	1.12896	1.10014	1.34691	1.02331	1.40097	2.05921	2.24493	1.93977
175.549	1.32057	1.61723	1.06519	1.07559	1.31299	1.01848	1.25597	2.07911	1.948	1.68461
180.56	1.22513	1.47079	1.03781	1.04069	1.15364	1.02174	1.1852	2.13044	1.82968	1.53167
185.558	1.1627	1.41845	1.0168	1.0137	1.09857	1.01976	1.13314	1.66826	1.45349	1.32296
190.555	1.14458	1.30375	1.01154	1.0137	1.07187	1.01737	1.08754	1.58957	1.313	1.16133
195.552	1.13437	1.20457	1.01294	1.01431	1.05778	1.0173	1.04815	1.5138	1.12245	1.02204
200.549	1.14634	1.17199	1.01523	1.01575	1.03544	1.01716	1.03361	1.45343	1.04059	0.907495
205.561	1.1844	1.12038	1.01219	1.01772	1.02609	1.01348	1.02726	1.32422	0.943453	0.800051
210.558	1.16916	1.09618	1.01968	1.01635	1.02126	1.01308	1.02468	1.25327	0.897175	0.7615
215.554	1.15523	1.08666	1.01455	1.00988	1.0179	1.00843	1.02122	1.17498	0.873633	0.751783
220.551	1.21757	1.0372	1.01418	1.01304	1.02113	1.00524	1.0177	1.12158	0.867918	0.748406
225.547	1.15968	1.04968	1.01067	1.0131	1.02354	1.00553	1.01832	1.06594	0.877199	0.749604
230.559	1.14662	1.02049	1.00706	1.0153	1.02411	1.00964	1.0209	1.02261	0.865117	0.750408
235.556	1.13586	1.02876	1.00811	1.02384	1.02678	1.0132	1.02222	1.00472	0.865899	0.748255
240.553	1.12658	1.01386	1.00529	1.00545	1.02198	1.01118	1.02656	0.999693	0.869148	0.747391
245.549	1.12636	1.04402	1.00589	1.00265	1.01933	1.01078	1.02691	0.996004	0.869964	0.748032
250.561	1.11206	1.00785	1.0049	1.00157	1.02306	1.01197	1.0269	0.994798	0.871977	0.74858
255.558	1.11168	1.0074	1.00311	1.00035	1.03254	1.00752	1.02342	0.995327	0.874318	0.748901
260.555	1.1062	1.00825	1.0023	0.997459	1.03184	1.01437	1.01884	0.99518	0.874757	0.744961
265.551	1.10316	1.04128	1.00557	0.998292	1.02851	1.00911	1.01409	0.994917	0.873522	0.744125
270.548	1.10674	1.00571	1.00182	0.995096	1.02865	1.00331	1.01235	0.995	0.876091	0.740795
275.56	1.105	1.0052	1.0033	0.99581	1.02968	1.00085	1.01022	0.994925	0.879432	0.736123
280.558	1.21741	1.00152	1.00467	0.994623	1.02906	1.00124	1.00932	0.99365	0.882797	0.73542
285.555	1.10982	1.0002	1.00096	1.00085	1.03234	1.00571	1.0051	0.994108	0.885613	0.733401
290.552	1.10333	0.999099	1.0043	1.00266	1.03419	1.0024	1.00481	0.995932	0.883348	0.728923
295.549	1.10162	0.999605	1.00738	1.00056	1.03503	1.00149	1.00082	0.998201	0.877284	0.726676
300.56	1.09298	1.00018	1.00992	1.00216	1.03653	0.998404	1.00445	0.998777	0.876495	0.725685
305.557	1.09246	0.999669	1.00909	1.00224	1.03486	0.996067	1.0033	1.01254	0.87587	0.727187
310.553	1.08436	1.00158	1.00863	1.00326	1.0332	0.995748	1.01179	1.00151	0.874755	0.725041
315.55	1.08071	0.999219	1.0094	1.00295	1.03369	0.994554	1.00947	0.999447	0.876414	0.728559
320.561	1.07871	0.998941	1.00873	1.00442	1.033	0.992323	1.00553	0.997148	0.879038	0.728103
325.558	1.08091	0.995501	1.00809	1.0063	1.03056	0.987114	0.99874	0.998114	0.880312	0.726647
330.555	1.07025	0.994031	1.00651	1.00604	1.0268	0.98401	0.997511	0.997808	0.880717	0.72618
335.552	1.06746	0.992937	1.00499	1.0064	1.02884	0.980804	0.997467	0.997698	0.877555	0.724378
340.549	1.06132	0.99237	1.00449	1.00248	1.02525	0.976083	0.998105	0.998728	0.879145	0.723978
345.547	1.05172	0.988288	1.00469	1.00269	1.02379	0.968666	0.999831	0.999415	0.87731	0.722735
350.559	1.05003	0.991657	1.00109	1.00213	1.02035	0.967062	0.999836	0.997954	0.878704	0.721278
355.557	1.05205	0.99337	1.00018	0.997128	1.01927	0.962238	1.00147	0.996165	0.878853	0.722516
360.553	1.06943	0.991535	0.999283	0.99852	1.01738	0.960545	1.00076	0.995063	0.877146	0.724226
365.55	1.09767	0.992233	0.999748	0.995518	1.01599	0.961669	0.998488	0.99561	0.876523	0.723154
370.546	1.04931	0.995231	1.00149	0.995167	1.01611	0.959239	0.997118	0.996865	0.875494	0.720497
375.558	1.04393	0.997374	0.998868	0.996928	1.0139	0.958361	0.997491	0.998485	0.872642	0.720806
380.556	1.04345	0.997948	0.997693	0.99472	1.01234	0.956733	0.99618	1.00006	0.878586	0.718724
385.552	1.0389	0.995782	0.999961	0.992792	1.01083	0.950783	0.993513	1.00114	0.87369	0.719467
390.549	1.03651	0.995634	0.999227	0.990736	1.00913	0.950412	0.991789	1.00343	0.870284	0.719683
395.546	1.02804	0.993206	0.995676	0.988696	1.01056	0.950387	0.990759	1.00526	0.868899	0.717217
400.558	1.0257	0.991652	0.999522	0.985069	1.01129	0.946267	0.987734	1.00452	0.865223	0.715685

## Sheet: CISD2 KO + CISD2
Line graph
CISD2 KO + CISD2
Time (sec)	Coverslip 1	Coverslip 2	Coverslip 3	Coverslip 4	Coverslip 5	Coverslip 6	Coverslip 7	Coverslip 8	Coverslip 9	Coverslip 10	Coverslip 11	Coverslip 12	Coverslip 13
0.548	0.987758	0.989997	0.976652	1.00285	1.02041	1.01236	0.996989	0.994591	1.00184	1.00525	1.00226	1.01297	0.991268
5.551	0.993745	0.997327	0.987272	1.00285	1.02041	1.01236	0.996989	0.994591	1.00184	1.00987	1.00226	0.992539	0.995764
10.563	1.06388	1.00009	0.994699	1.00285	1.02041	1.01236	0.996989	0.994591	1.00184	1.00525	1.00226	1.01297	0.991268
15.561	0.987758	0.989997	0.976652	1.00285	1.00931	1.00809	0.999131	0.990338	0.99989	1.00987	1.00226	0.992539	0.995764
20.557	0.993745	0.997327	0.987272	0.998206	1.00399	1.01236	0.997691	0.993172	0.998293	1.02495	0.991325	0.994297	0.999344
25.554	1.06388	1.00009	0.994699	0.997062	1.00116	1.00809	0.996989	0.99184	0.99998	0.997545	0.988024	0.996275	1.00339
30.551	0.974418	1.00187	1.00134	0.998285	0.999139	0.999673	0.999131	0.989629	1.00184	0.998132	0.991873	0.999211	1.00512
35.563	0.980194	1.00367	1.00993	1.0015	0.993218	0.994638	0.997691	0.994703	0.99989	0.998195	0.996483	1.00197	1.00885
40.56	0.987758	1.01133	1.01826	0.999905	0.993094	0.994809	0.999471	1.00272	0.998293	1.00088	1.01018	1.00667	1.02019
45.557	0.987758	0.989997	0.976652	1.00285	1.02041	1.01236	0.996989	0.994591	1.00184	1.00525	1.00226	1.01297	0.991268
50.554	0.993745	0.997327	0.987272	1.00285	1.02041	1.01236	0.996989	0.994591	1.00184	1.00987	1.00226	0.992539	0.995764
55.55	1.06388	1.00009	0.994699	1.00285	1.02041	1.01236	0.996989	0.994591	1.00184	1.00525	1.00226	1.01297	0.991268
60.562	0.987758	0.989997	0.976652	1.00285	1.00931	1.00809	0.999131	0.990338	0.99989	1.00987	1.00226	0.992539	0.995764
65.559	0.993745	0.997327	0.987272	0.998206	1.00399	1.01236	0.997691	0.993172	0.998293	1.02495	0.991325	0.994297	0.999344
70.555	1.06388	1.00009	0.994699	0.997062	1.00116	1.00809	0.996989	0.99184	0.99998	0.997545	0.988024	0.996275	1.00339
75.552	0.974418	1.00187	1.00134	0.998285	0.999139	0.999673	0.999131	0.989629	1.00184	0.998132	0.991873	0.999211	1.00512
80.549	0.980194	1.00367	1.00993	1.0015	0.993218	0.994638	0.997691	0.994703	0.99989	0.998195	0.996483	1.00197	1.00885
85.561	0.987758	1.01133	1.01826	0.999905	0.993094	0.994809	0.999471	1.00272	0.998293	1.00088	1.01018	1.00667	1.02019
90.557	0.993745	1.01328	1.01636	1.00053	0.989757	0.995039	1.00077	1.02228	0.99998	1.00525	1.02212	1.00904	1.02684
95.554	1.06388	1.01534	1.02527	1.00167	0.989927	0.995384	1.00204	1.0422	1.00149	1.00987	1.00247	1.01297	1.03487
100.551	1.3624	1.01948	1.03358	1.00239	0.991222	1.00015	1.00391	1.06344	1.00452	1.02495	1.00226	1.01983	1.05013
105.563	1.43246	1.07792	1.04647	1.00556	0.994685	1.00826	1.00724	1.09145	1.00496	1.28642	1.14278	1.07437	1.06866
110.56	1.56221	1.33399	1.92782	1.22104	1.23924	1.22077	1.0109	1.20675	1.69646	1.74968	1.65411	2.13335	1.3907
115.557	1.79004	1.55009	1.89605	1.87847	1.52728	1.6223	2.19382	1.47332	2.76092	1.76499	2.11925	2.74205	1.72791
120.553	1.85492	1.59437	1.97557	2.21355	1.85436	1.92377	2.68748	1.61704	2.67463	1.7192	2.31038	2.81485	2.15065
125.55	1.94559	1.8198	2.15744	2.32222	1.97374	1.96031	2.71859	1.70911	2.6028	1.71354	2.20772	2.73281	2.38617
130.562	2.00282	1.73027	1.787	2.33876	2.06442	2.03219	2.64881	1.73003	2.45863	1.69051	2.06424	2.85695	2.40488
135.56	1.98235	1.70019	1.73312	2.33071	2.14817	2.05716	2.55976	1.77926	2.36675	1.67802	1.89241	2.88071	2.40642
140.557	1.88861	1.68357	1.70998	2.27363	2.15808	2.02653	2.42874	1.75557	2.23888	1.71433	1.71248	2.58819	2.38687
145.553	1.86794	1.59704	1.60688	2.24994	2.12697	1.99872	2.27358	1.78192	2.12598	1.68322	1.53886	2.45867	2.27897
150.55	1.73711	1.55342	1.58819	2.23875	2.11656	1.93413	2.09817	1.76682	2.01744	1.6075	1.5182	2.44828	2.20123
155.562	1.7001	1.4928	1.49596	2.10613	2.02871	1.81134	1.97797	1.70259	1.9146	1.57929	1.33177	2.20221	2.11182
160.559	1.64155	1.49551	1.35139	1.98319	1.98127	1.73407	1.80243	1.67824	1.80565	1.52445	1.21257	2.08021	1.91176
165.556	1.65859	1.43892	1.25047	1.81582	1.80726	1.62973	1.69457	1.56916	1.74345	1.47097	1.13014	1.79246	1.77084
170.552	1.585	1.40248	1.19217	1.72989	1.68196	1.52206	1.53454	1.54085	1.6099	1.41113	1.15351	1.61954	1.69671
175.549	1.51635	1.34457	1.21308	1.53978	1.5742	1.40991	1.45741	1.52158	1.4933	1.35326	1.1307	1.45555	1.55154
180.56	1.49232	1.30016	1.17902	1.53022	1.45001	1.32852	1.449	1.38585	1.39401	1.30094	1.1272	1.37597	1.47204
185.558	1.45593	1.28791	1.26538	1.3952	1.35433	1.24543	1.386	1.39062	1.31596	1.28113	1.11988	1.29493	1.39573
190.555	1.38914	1.24553	1.19494	1.32122	1.27165	1.16279	1.28836	1.36083	1.32268	1.22701	1.1868	1.23007	1.30424
195.552	1.30161	1.25957	1.11841	1.2462	1.17845	1.12846	1.25786	1.24509	1.28682	1.17982	1.15528	1.19021	1.25408
200.549	1.25093	1.17992	1.22762	1.21283	1.12817	1.10313	1.20998	1.18025	1.21843	1.16146	1.10231	1.17585	1.21365
205.561	1.24092	1.22298	1.16622	1.18168	1.10547	1.07929	1.24405	1.13372	1.1934	1.15298	1.09709	1.14958	1.18232
210.558	1.32332	1.16513	1.52859	1.16911	1.08986	1.06393	1.1707	1.10621	1.1569	1.13263	1.0766	1.1266	1.15179
215.554	1.18445	1.2392	1.377	1.19422	1.07658	1.05179	1.13773	1.08603	1.14258	1.12163	1.05321	1.12243	1.1356
220.551	1.17265	1.18861	1.17657	1.20162	1.08364	1.03869	1.12321	1.09749	1.15243	1.0898	1.06043	1.11104	1.12303
225.547	1.09996	1.20043	1.1263	1.19158	1.06513	1.03468	1.12013	1.0741	1.10311	1.07012	1.04889	1.10659	1.11619
230.559	1.12068	1.17664	1.06051	1.22661	1.05229	1.03174	1.14677	1.07629	1.07106	1.06391	1.04623	1.09767	1.11181
235.556	1.08969	1.17807	1.05538	1.23334	1.04673	1.03174	1.12834	1.10763	1.06582	1.05962	1.07521	1.08937	1.10949
240.553	1.05516	1.08467	1.05492	1.15348	1.05907	1.03173	1.12933	1.0745	1.06015	1.05772	1.0738	1.08587	1.1104
245.549	1.04563	1.0888	1.05211	1.10858	1.06685	1.03472	1.11527	1.06221	1.06872	1.05784	1.03598	1.0848	1.10972
250.561	1.0384	1.09762	1.04407	1.0807	1.06363	1.04588	1.10089	1.04678	1.07245	1.05794	1.0726	1.08422	1.11201
255.558	1.03342	1.06467	1.03822	1.0682	1.03631	1.06905	1.10989	1.02506	1.06543	1.0477	1.05632	1.08611	1.11161
260.555	1.03767	1.05425	1.08607	1.06324	1.029	1.07159	1.11653	1.01547	1.06457	1.04281	1.02889	1.08749	1.10863
265.551	1.0708	1.06387	1.24344	1.06379	1.0258	1.05855	1.08366	1.02001	1.08089	1.04098	1.02097	1.08531	1.09663
270.548	1.09148	1.07604	1.08633	1.06876	1.02285	1.0426	1.05967	1.01716	1.07151	1.04123	1.02788	1.08881	1.09138
275.56	1.04552	1.04835	1.05256	1.05724	1.02473	1.04649	1.0502	1.01594	1.06541	1.04262	1.01693	1.08671	1.08085
280.558	1.02537	1.03565	1.01327	1.04758	1.02353	1.12027	1.04231	1.0125	1.12098	1.04648	1.01552	1.08456	1.06899
285.555	1.01541	1.03477	1.01846	1.0355	1.02292	1.10165	1.03494	1.01115	1.10702	1.05566	1.01777	1.08085	1.0561
290.552	1.01629	1.02923	1.02441	1.03044	1.02411	1.06354	1.0336	1.01773	1.03458	1.05559	1.02815	1.08071	1.0497
295.549	1.01505	1.02917	1.02233	1.02431	1.03126	1.04039	1.03092	1.01778	1.01907	1.04605	1.02874	1.07969	1.04574
300.56	1.01478	1.02469	1.02296	1.0218	1.04035	1.03978	1.02344	1.05167	1.01938	1.04236	1.04463	1.07832	1.04248
305.557	1.0137	1.02497	1.0254	1.02398	1.06385	1.03864	1.02066	1.07646	1.01727	1.04367	1.05362	1.07677	1.04571
310.553	1.01044	1.0961	1.02016	1.02201	1.05334	1.03696	1.01535	1.01634	1.01733	1.03942	1.02537	1.07513	1.0451
315.55	1.00766	1.03907	1.01177	1.02295	1.04535	1.03834	1.01432	0.9963	1.01852	1.03841	1.01578	1.07577	1.04733
320.561	1.00733	1.01582	1.01002	1.0223	1.03061	1.03497	1.00774	0.991757	1.01887	1.03401	1.01612	1.07102	1.04654
325.558	1.01046	1.00868	1.00595	1.02838	1.0259	1.03488	1.00409	0.991745	1.01829	1.03387	1.01793	1.06714	1.04853
330.555	1.03939	1.00632	1.00549	1.03355	1.02595	1.03405	1.00218	0.991139	1.01633	1.03574	1.02134	1.06369	1.04884
335.552	1.02722	1.00175	1.00273	1.02905	1.02774	1.03418	0.997753	0.992962	1.01025	1.0386	1.02239	1.06685	1.04773
340.549	1.00463	1.00071	1.00183	1.02874	1.02821	1.03323	0.999955	0.99005	1.00525	1.03955	1.02181	1.0639	1.04328
345.547	0.998174	0.994029	1.00048	1.0265	1.0268	1.0329	1.00252	0.991684	1.00687	1.0366	1.02523	1.06168	1.03584
350.559	1.01714	0.9953	1.0208	1.02108	1.02817	1.03137	1.00325	0.988977	1.00943	1.0345	1.02636	1.06037	1.0322
355.557	1.04554	0.992246	1.18423	1.01888	1.03086	1.02958	1.00365	0.995012	1.04205	1.03317	1.01992	1.06229	1.02773
360.553	1.01435	0.9903	1.03085	1.01543	1.03134	1.02759	1.00469	0.998834	1.01201	1.03009	1.01899	1.06252	1.0244
365.55	1.00609	0.989907	1.00747	1.01494	1.02855	1.02639	1.00642	0.996185	0.999603	1.0298	1.01606	1.0567	1.0254
370.546	0.997198	0.98556	0.996693	1.0143	1.02981	1.02762	1.00809	0.997624	0.99916	1.02764	1.01685	1.05708	1.02412
375.558	0.995695	0.986649	0.997667	1.01554	1.03123	1.02436	1.00557	1.00026	1.00216	1.0266	1.01685	1.05722	1.02022
380.556	0.998661	0.98857	1.00001	1.01578	1.04094	1.02501	1.002	0.998163	1.0031	1.02581	1.01116	1.04966	1.01826
385.552	1.00904	0.990073	0.991266	1.01349	1.03494	1.02423	1.00274	1.00076	1.00679	1.01791	1.00909	1.04366	1.01765
390.549	1.01015	0.992015	0.985181	1.00975	1.03127	1.02254	1.00079	0.99725	1.00753	1.01781	1.01062	1.04209	1.01838
395.546	1.00512	0.993247	0.983803	1.00947	1.02818	1.01961	1.00165	0.997067	1.00705	1.01594	1.01239	1.03943	1.0151
400.558	0.993672	0.990237	0.981635	1.00871	1.02468	1.01962	1.00219	0.990435	1.00588	1.01475	1.01052	1.03966	1.01389

## Sheet: AUC
Bar graph	WT + vector	CISD2 KO + vector	CISD2 KO + WFS1	CISD2 KO + CISD2
Coverslip 1	96.63	10.24	106.8	78.27
Coverslip 2	109.1	9.348	86.83	57.31
Coverslip 3	104.2	32.45	56.12	63.35
Coverslip 4	118.6	49.99	64.82	93.34
Coverslip 5	132.8	19.31	75.93	78.71
Coverslip 6	183.9	15.87	22.14	68.95
Coverslip 7	83.29	54.56	102.1	94
Coverslip 8	40.16	63.4	130.9	58.89
Coverslip 9	71.19	59.05	91.61	95.73
Coverslip 10	77.26	37.87	67.35	61.45
Coverslip 11	65.59			58.58
Coverslip 12				118.1
Coverslip 13				94.91
