# Supplementary material for: Reciprocal rescue of Wolfram syndrome by two causative genes
Source: EMBO Rep. 2025 Apr 3;26(9):2459–82. doi: 10.1038/s44319-025-00436-2 (PMC12069674; doi:10.1038/s44319-025-00436-2)
Supplement: Supplementary file 5 — Source data Fig. 3 [file 44319_2025_436_MOESM5_ESM.zip › Figure 3/3B/3B Measurement of cytosolic calcium level.xlsx]

## Sheet: WT + vector
Line graph
WT + vector
Time (sec)	Coverslip 1	Coverslip 2	Coverslip 3	Coverslip 4	Coverslip 5	Coverslip 6	Coverslip 7	Coverslip 8	Coverslip 9
0.548	0.997593	0.990857	0.981122	0.999605	1.00137	1.00161	0.961515	0.973198	0.988621
5.551	1.0038	0.987895	0.972982	0.997119	0.999736	0.994916	0.963763	0.975514	0.992773
10.563	1	0.983683	0.965728	0.995704	0.995626	0.999116	0.96773	0.980527	0.999161
15.561	0.997593	1.02522	0.991422	0.997293	1.00982	1.00371	1.0778	0.983168	1.00252
20.557	1.0038	1.08168	0.981122	1.01947	1.00137	0.997161	1.00688	0.987571	1.00035
25.554	1	1.01235	0.972982	1.00757	0.999736	0.99624	0.973076	0.990303	1.00002
30.551	0.997593	0.990857	0.965728	0.999605	0.995626	1.00414	0.973272	0.996065	1.00021
35.563	1.0038	0.987895	0.975601	0.997119	0.993456	1.00555	1.02383	1.06539	1.002
40.56	1	0.983683	1.11315	0.995704	1.00029	1.00038	1.03454	1.04553	1.00536
45.557	0.997593	0.990857	0.981122	0.999605	1.00137	1.00161	0.961515	0.973198	0.988621
50.554	1.0038	0.987895	0.972982	0.997119	0.999736	0.994916	0.963763	0.975514	0.992773
55.55	1	0.983683	0.965728	0.995704	0.995626	0.999116	0.96773	0.980527	0.999161
60.562	0.997593	1.02522	0.991422	0.997293	1.00982	1.00371	1.0778	0.983168	1.00252
65.559	1.0038	1.08168	0.981122	1.01947	1.00137	0.997161	1.00688	0.987571	1.00035
70.555	1	1.01235	0.972982	1.00757	0.999736	0.99624	0.973076	0.990303	1.00002
75.552	0.997593	0.990857	0.965728	0.999605	0.995626	1.00414	0.973272	0.996065	1.00021
80.549	1.0038	0.987895	0.975601	0.997119	0.993456	1.00555	1.02383	1.06539	1.002
85.561	1	0.983683	1.11315	0.995704	1.00029	1.00038	1.03454	1.04553	1.00536
90.557	0.997593	1.02522	1.16342	0.997293	1.0426	0.997382	1.01544	1.00273	1.00506
95.554	1.0038	1.08168	1.10646	1.01947	1.16986	1.21694	1.06404	1.00085	1.00526
100.551	1.32938	1.10596	1.19198	1.42185	1.34448	1.14526	1.14203	1.00416	1.00988
105.563	1.60458	1.582	1.68666	1.78497	1.58406	1.582	1.40596	1.51325	1.24096
110.56	1.66543	1.65032	2.06356	2.02154	1.72813	1.61301	1.93097	1.92749	2.19629
115.557	1.69781	1.61026	2.03948	2.16111	1.73902	2.02091	1.7665	2.11105	1.66694
120.553	1.68235	1.56629	2.06678	2.11045	1.71238	1.81278	1.78706	2.02961	1.83119
125.55	1.62889	1.50014	2.00894	2.08119	1.81943	1.76575	1.81591	2.04215	1.79095
130.562	1.63217	1.5179	1.91979	1.97821	1.74838	1.83441	1.68303	2.43787	1.77015
135.56	1.54912	1.4815	1.8533	1.92983	1.64471	1.80286	1.65123	2.30178	1.74384
140.557	1.47627	1.45109	1.71103	1.84079	1.49224	1.58934	1.69558	2.36795	1.6079
145.553	1.40441	1.37153	1.68443	1.74734	1.40028	1.47108	1.47907	2.28224	1.63794
150.55	1.3296	1.39149	1.58035	1.65275	1.33079	1.43313	1.6923	2.22287	1.46779
155.562	1.26018	1.30328	1.51549	1.58001	1.24854	1.41243	1.69079	2.10725	1.4345
160.559	1.223	1.23745	1.40701	1.51723	1.19715	1.34066	1.58554	2.07249	1.20829
165.556	1.20869	1.17684	1.30998	1.38584	1.1567	1.31649	1.71765	2.04121	1.287
170.552	1.09722	1.12583	1.22322	1.27524	1.13972	1.26448	1.59415	1.97887	1.18504
175.549	1.05492	1.1149	1.17194	1.23311	1.11392	1.22667	1.54557	1.87182	1.20775
180.56	1.0448	1.0509	1.11223	1.15629	1.0998	1.22206	1.61518	1.75558	1.14145
185.558	1.07091	0.997915	1.06516	1.13747	1.08444	1.19903	1.5049	1.63862	1.09771
190.555	1.05417	0.956989	1.03052	1.21892	1.08063	1.14915	1.52976	1.54203	1.12753
195.552	1.04538	0.938788	1.0146	1.09681	1.06662	1.12835	1.40556	1.47082	1.15032
200.549	1.03381	0.934179	0.995491	1.02925	1.0576	1.1438	1.48159	1.36066	1.03005
205.561	1.0306	0.931702	0.991244	1.01576	1.04812	1.12171	1.29868	1.27547	1.01392
210.558	1.03279	0.930371	0.983711	1.00978	1.03922	1.09272	1.28075	1.23741	1.01578
215.554	1.02453	0.928896	0.980548	1.01762	1.02644	1.0445	1.22954	1.2124	1.01752
220.551	1.05391	0.927204	0.977869	1.02252	1.01751	1.03493	1.18365	1.25595	1.01643
225.547	1.06446	0.925735	0.981648	1.02492	1.01847	1.01386	1.16726	1.20583	1.01544
230.559	1.04953	0.923347	0.982909	1.02642	1.01374	1.00036	1.13092	1.21023	1.01761
235.556	1.01932	0.922581	1.00217	1.02124	1.02709	0.994269	1.08414	1.17755	1.01884
240.553	1.0186	0.919065	0.989759	1.02561	1.09338	0.993425	1.08957	1.20787	1.0159
245.549	1.02886	0.919298	0.978661	1.02451	1.09147	0.993862	1.03624	1.14379	1.01402
250.561	1.04937	0.922159	0.976659	1.02388	1.06448	0.992471	1.04763	1.12313	1.01231
255.558	1.02798	0.920418	0.97713	1.02186	1.0358	0.986171	1.0537	1.10245	1.01006
260.555	1.01081	0.920771	0.97471	1.02398	1.02507	0.987057	1.01701	1.10422	1.00518
265.551	1.00376	0.929153	0.974126	1.02721	1.01802	0.98492	1.00978	1.09107	1.00452
270.548	0.997577	0.930856	0.975209	1.03823	1.00987	0.987708	1.00544	1.07615	1.00263
275.56	0.999072	0.936411	0.978792	1.03578	1.00702	0.98722	1.00334	1.06065	1.0009
280.558	1.00209	0.940798	0.980698	1.03212	1.00787	0.986604	0.999844	1.05852	0.99672
285.555	1.00228	0.942185	0.981669	1.03927	1.0082	0.995387	0.99493	1.06487	0.995683
290.552	1.00592	0.942469	0.980843	1.04641	1.01006	0.997217	0.994182	1.06968	0.996865
295.549	1.006	0.944234	0.982607	1.03756	1.0084	0.996347	0.990578	1.05695	0.996033
300.56	1.00441	0.947073	0.984409	1.03694	1.00943	0.996474	0.986031	1.06281	0.99635
305.557	1.00557	0.950481	0.988363	1.03493	1.0035	0.998634	0.979956	1.05144	0.998241
310.553	1.00421	0.951777	0.989308	1.03034	1.00438	1.00122	0.971594	1.06091	0.994616
315.55	1.00754	0.957228	0.99238	1.03128	1.00322	1.02098	0.970555	1.0851	0.991926
320.561	1.00877	0.961829	0.989595	1.033	1.00889	1.07643	0.964418	1.04345	0.991085
325.558	1.01004	0.963463	0.991921	1.03326	1.00895	1.08532	0.962388	1.05765	0.990502
330.555	1.01092	0.969911	0.990979	1.03238	1.00917	1.05808	0.96234	1.06669	0.989111
335.552	1.01242	0.970556	0.989555	1.03023	1.01286	1.04098	0.962852	1.05542	0.988266
340.549	1.00931	0.972719	0.990596	1.02916	1.02128	1.02515	0.961849	1.04778	0.986401
345.547	1.01076	0.973883	0.99235	1.0285	1.01864	1.02014	0.960488	1.09111	0.986072
350.559	1.00761	0.976913	0.992005	1.02649	1.01858	1.01593	0.961147	1.04619	0.984747
355.557	1.00647	0.975535	0.992385	1.02509	1.0109	1.0127	0.961423	1.03421	0.985196
360.553	1.00567	0.979423	0.992903	1.02505	1.00871	1.01266	0.960129	1.02843	0.989038
365.55	1.00574	0.984051	0.994138	1.02435	1.00822	1.01168	0.962114	1.0263	0.984754
370.546	1.00653	0.983531	0.997923	1.02572	1.00509	1.01328	0.961914	1.02757	0.989006
375.558	1.00792	0.984468	0.999205	1.02779	1.00829	1.00563	0.96101	1.02637	0.991896
380.556	1.00782	0.989438	1.00092	1.02763	1.00276	1.00263	0.960689	1.02366	0.993276
385.552	1.01139	0.990192	0.998431	1.02745	1.00733	1.00613	0.961223	1.02205	0.990261
390.549	1.01176	0.992093	0.996771	1.02566	1.00743	1.0055	0.966001	1.01885	0.992771
395.546	1.01563	0.993323	0.996473	1.02359	1.00633	1.00665	0.96499	1.01469	0.99137
400.558	1.01654	0.995603	0.996828	1.02278	1.00628	1.00759	0.963807	1.01126	0.992448

## Sheet: WFS1 KO + vector
Line graph
WFS1 KO + vector
Time (sec)	Coverslip 1	Coverslip 2	Coverslip 3	Coverslip 4	Coverslip 5	Coverslip 6	Coverslip 7	Coverslip 8	Coverslip 9	Coverslip 10	Coverslip 11	Coverslip 12
0.548	1.00126	0.990904	0.99381	0.992343	1.00095	1.00191	0.980387	0.986384	0.98416	0.99006	0.982515	0.978968
5.551	1.0049	0.995328	0.995272	0.994833	0.997025	1.00232	0.980985	0.988629	0.989353	0.992149	0.986814	0.982318
10.563	0.987402	0.998447	1.00001	0.985778	1.00209	0.999853	0.978278	0.992538	0.994554	0.994274	0.988703	0.974306
15.561	0.993275	1.00101	1.004	0.987057	1.00095	1.00124	0.980027	0.998154	1.00112	0.998578	0.992702	0.974927
20.557	1.00126	1.00128	1.01518	0.992343	1.00068	1.00088	0.980387	1.00389	1.00725	1.00213	0.999601	0.978968
25.554	1.0049	1.00158	0.99503	0.994833	1.00497	0.998211	0.980985	1.00837	1.01062	1.00252	0.996062	0.982318
30.551	1.00025	1.00278	0.996695	0.994333	0.997918	0.992628	0.984578	1.01315	1.0128	1.00425	0.998925	0.986136
35.563	1.00208	1.00179	0.99381	0.998619	0.998398	0.997925	0.988356	1.01547	1.01925	1.00578	1.00115	0.989208
40.56	1.00569	1.00191	0.995272	0.998361	0.995411	0.996759	0.993176	1.01546	1.02121	1.01025	1.00601	0.991532
45.557	1.00126	0.990904	0.99381	0.992343	1.00095	1.00191	0.980387	0.986384	0.98416	0.99006	0.982515	0.978968
50.554	1.0049	0.995328	0.995272	0.994833	0.997025	1.00232	0.980985	0.988629	0.989353	0.992149	0.986814	0.982318
55.55	0.987402	0.998447	1.00001	0.985778	1.00209	0.999853	0.978278	0.992538	0.994554	0.994274	0.988703	0.974306
60.562	0.993275	1.00101	1.004	0.987057	1.00095	1.00124	0.980027	0.998154	1.00112	0.998578	0.992702	0.974927
65.559	1.00126	1.00128	1.01518	0.992343	1.00068	1.00088	0.980387	1.00389	1.00725	1.00213	0.999601	0.978968
70.555	1.0049	1.00158	0.99503	0.994833	1.00497	0.998211	0.980985	1.00837	1.01062	1.00252	0.996062	0.982318
75.552	1.00025	1.00278	0.996695	0.994333	0.997918	0.992628	0.984578	1.01315	1.0128	1.00425	0.998925	0.986136
80.549	1.00208	1.00179	0.99381	0.998619	0.998398	0.997925	0.988356	1.01547	1.01925	1.00578	1.00115	0.989208
85.561	1.00569	1.00191	0.995272	0.998361	0.995411	0.996759	0.993176	1.01546	1.02121	1.01025	1.00601	0.991532
90.557	1.00256	1.00497	1.00001	1.03014	0.999683	1.00308	0.994509	1.02101	1.02734	1.01582	1.04752	0.994346
95.554	1.00259	1.00768	1.004	1.01854	1.00287	1.0063	1.00036	1.02437	1.03273	1.01796	1.05578	1.00244
100.551	1.01295	1.01392	1.01518	1.02669	1.01962	1.011	1.02271	1.0304	1.0356	1.03976	1.0553	1.04697
105.563	1.01884	1.03154	1.03141	1.02808	1.10625	1.01981	1.09663	1.10662	1.14752	1.17896	1.09966	1.07885
110.56	1.03537	1.12146	1.11561	1.05701	1.09893	1.07654	1.15865	1.33953	1.75907	1.44998	1.16916	1.20897
115.557	1.24586	1.1855	1.09671	1.22002	1.16636	1.15218	1.12022	1.44953	1.63068	1.37659	1.30063	1.51197
120.553	1.32001	1.14169	1.1184	1.42753	1.13259	1.19313	1.21617	1.41147	1.5361	1.2984	1.36847	1.23115
125.55	1.31012	1.13358	1.13551	1.28093	1.19613	1.1082	1.28326	1.35791	1.46291	1.24641	1.39083	1.24647
130.562	1.28223	1.17913	1.15988	1.19737	1.16241	1.07859	1.21657	1.30301	1.43715	1.21898	1.46898	1.32009
135.56	1.32281	1.19675	1.18931	1.16377	1.1744	1.03613	1.20767	1.20089	1.41532	1.16426	1.41591	1.2553
140.557	1.29081	1.14606	1.1364	1.13293	1.171	1.00458	1.20225	1.16781	1.35182	1.13515	1.33947	1.25568
145.553	1.25494	1.11536	1.10925	1.09369	1.14572	1.00285	1.15448	1.1789	1.28225	1.13789	1.32092	1.22289
150.55	1.21451	1.12305	1.08092	1.05204	1.12417	1.00622	1.14631	1.1368	1.28268	1.09096	1.27995	1.13913
155.562	1.15999	1.13893	1.05753	1.01902	1.08169	1.01109	1.14187	1.11628	1.26905	1.09054	1.28001	1.07356
160.559	1.13834	1.12553	1.04518	1.02139	1.09573	1.01654	1.10636	1.10462	1.24326	1.08631	1.24734	1.05843
165.556	1.13412	1.11041	1.03647	1.02983	1.05336	1.02365	1.09195	1.08974	1.2465	1.09525	1.21177	1.046
170.552	1.12532	1.09603	1.03541	1.01924	1.05667	1.02622	1.09836	1.07089	1.21932	1.05487	1.18941	1.04331
175.549	1.11055	1.08908	1.03809	1.01894	1.02985	1.02695	1.05281	1.04816	1.20453	1.04033	1.16565	1.03227
180.56	1.10945	1.08279	1.03391	1.01819	1.03468	1.03143	1.04435	1.04372	1.1921	1.02843	1.14193	1.03918
185.558	1.10236	1.07777	1.03565	1.01571	1.00977	1.04431	1.02002	1.04097	1.18714	1.03742	1.12318	1.03346
190.555	1.09467	1.0749	1.03787	1.01496	1.00871	1.04445	1.01098	1.04978	1.18794	1.03329	1.09664	1.03659
195.552	1.08949	1.06886	1.03981	1.01256	1.00314	1.04365	1.00412	1.0407	1.16229	1.05091	1.08318	1.01604
200.549	1.08572	1.06238	1.03618	1.03467	0.992674	1.04322	1.0028	1.04607	1.16224	1.05334	1.07474	0.99972
205.561	1.08166	1.05808	1.03761	1.02091	0.990508	1.04072	1.00099	1.0389	1.14771	1.04391	1.06765	0.99993
210.558	1.07451	1.05789	1.03625	1.01738	0.992938	1.04155	1.00532	1.04014	1.13722	1.0415	1.05619	1.01311
215.554	1.07209	1.05535	1.026	1.00559	1.00283	1.04561	0.999973	1.0419	1.13335	1.04262	1.04824	1.0096
220.551	1.0717	1.05393	1.0249	1.003	1.00247	1.0481	0.999183	1.04028	1.11842	1.04278	1.04266	0.996669
225.547	1.07109	1.05423	1.02762	1.00398	1.00438	1.04239	0.997034	1.04039	1.11089	1.04951	1.04083	0.998149
230.559	1.07267	1.06636	1.02383	1.00202	0.9985	1.04274	0.996222	1.04146	1.10936	1.04558	1.03335	0.989905
235.556	1.07414	1.08116	1.02604	1.0048	0.993372	1.04874	0.9958	1.04227	1.10896	1.04884	1.03584	0.993233
240.553	1.07666	1.07213	1.02549	1.00879	0.994346	1.05157	0.997255	1.04239	1.09822	1.04648	1.02765	0.993965
245.549	1.08057	1.05795	1.02473	1.00846	0.990781	1.04419	0.994773	1.0423	1.111	1.04184	1.02287	0.995294
250.561	1.08168	1.0522	1.02643	1.00698	0.987136	1.04365	0.99458	1.04258	1.10686	1.04088	1.02347	0.99402
255.558	1.09008	1.04815	1.02429	1.0065	0.980335	1.04017	0.995801	1.03971	1.10434	1.04225	1.02582	0.991284
260.555	1.09135	1.04779	1.0206	1.00394	0.984354	1.03957	1.04422	1.05044	1.09467	1.0428	1.02515	0.993638
265.551	1.10445	1.04726	1.01479	1.00272	0.982937	1.03856	1.06939	1.04257	1.07761	1.0406	1.02655	0.991374
270.548	1.10615	1.04484	1.00609	1.00181	0.986393	1.03985	0.998979	1.03968	1.07495	1.03702	1.02732	0.989469
275.56	1.10784	1.04655	1.00064	1.00226	1.00059	1.03606	0.992754	1.03524	1.07065	1.03654	1.02647	0.991365
280.558	1.09086	1.04631	0.999929	1.00479	0.997856	1.03072	0.991038	1.03151	1.06672	1.03628	1.02708	0.999482
285.555	1.08452	1.04714	0.999344	1.00605	0.9934	1.02681	0.98937	1.0318	1.06987	1.03567	1.02875	1.0423
290.552	1.0777	1.04784	1.00177	1.00284	0.991857	1.03052	0.989067	1.03439	1.07014	1.03567	1.03021	1.03341
295.549	1.07922	1.0472	1.00301	1.00382	0.990095	1.02913	0.994473	1.03207	1.06609	1.03302	1.03058	1.02699
300.56	1.07299	1.04634	1.004	1.00589	0.994383	1.02792	0.989601	1.02898	1.06227	1.03157	1.02953	0.998233
305.557	1.06869	1.05237	1.00428	1.00533	0.995495	1.02629	0.989764	1.02969	1.06093	1.03024	1.03016	0.991231
310.553	1.06406	1.04884	1.00195	0.999181	0.996245	1.02867	0.988896	1.02673	1.05804	1.02931	1.03059	0.991806
315.55	1.05582	1.04397	1.00547	0.999484	0.996963	1.02651	0.98995	1.02511	1.05433	1.02819	1.0341	0.989738
320.561	1.05643	1.04368	1.00724	0.99869	0.997343	1.02703	0.9874	1.02292	1.04753	1.02529	1.03255	0.991613
325.558	1.0624	1.04389	1.00087	0.999038	0.998826	1.02834	0.986468	1.02448	1.04733	1.02639	1.02721	0.990485
330.555	1.05977	1.04331	0.996647	0.997591	0.99686	1.03039	0.986211	1.02443	1.0481	1.02556	1.02813	0.990797
335.552	1.1349	1.04342	0.993633	1.00013	0.999326	1.03198	0.986475	1.02249	1.05273	1.0256	1.02919	0.988983
340.549	1.1599	1.04291	0.991132	0.994536	0.998961	1.0296	0.985921	1.0233	1.04611	1.02498	1.02412	0.990112
345.547	1.13582	1.04252	0.990207	0.989778	0.997941	1.02228	0.984628	1.01996	1.04227	1.02269	1.02207	0.990889
350.559	1.10967	1.03763	0.99036	0.989472	0.99733	1.02154	0.981829	1.01851	1.04124	1.02321	1.02127	0.987874
355.557	1.07483	1.0385	0.999566	0.989013	0.9967	1.01865	0.983192	1.01741	1.03673	1.0241	1.01772	0.988329
360.553	1.05288	1.03966	1.00388	0.993262	0.997365	1.02216	0.981712	1.01667	1.03637	1.02226	1.01446	0.988579
365.55	1.04357	1.04091	1.00673	0.99672	0.997234	1.01823	0.980883	1.02107	1.03523	1.02151	1.01292	0.986185
370.546	1.03616	1.03966	1.0104	0.996668	0.997901	1.02019	0.985092	1.02006	1.03032	1.01846	1.01	0.986729
375.558	1.02563	1.03636	1.01273	0.999132	0.998323	1.01918	0.981262	1.01859	1.0306	1.01564	1.00605	0.985199
380.556	1.0155	1.03857	1.01081	0.998348	0.997036	1.00909	0.979035	1.01703	1.02773	1.012	1.00409	0.983106
385.552	1.01031	1.03629	1.01087	0.996377	1.0001	1.00876	0.979238	1.01704	1.02646	1.01034	1.00527	0.982754
390.549	1.00519	1.03298	1.00719	0.995886	0.998917	1.00962	0.978203	1.01451	1.02247	1.00949	1.00778	0.982569
395.546	1.00405	1.02985	1.002	0.997248	0.999334	1.00855	0.975362	1.01202	1.02173	1.00746	1.00808	0.981181
400.558	1.00186	1.02519	1.00615	0.992914	0.999451	1.00477	0.975561	1.01125	1.01739	1.00526	1.00743	0.982174

## Sheet: WFS1 KO + WFS1
Line graph
WFS1 KO + WFS1
Time (sec)	Coverslip 1	Coverslip 2	Coverslip 3	Coverslip 4	Coverslip 5	Coverslip 6	Coverslip 7	Coverslip 8	Coverslip 9	Coverslip 10	Coverslip 11
0.548	0.994655	0.996957	1.01007	0.990708	0.999125	0.966397	0.997321	0.986236	0.941459	0.993428	1.0037
5.551	0.989287	0.995315	1.01266	0.99374	1.00289	0.96975	0.998056	0.989153	0.941019	0.994796	1.01475
10.563	0.994655	0.996957	1.01007	0.990708	0.999125	0.970536	0.993653	0.98743	0.954728	0.998839	1.0037
15.561	0.994544	0.998298	1.00794	0.99401	1.00717	0.965553	1.01775	0.987603	0.973407	0.999844	0.991227
20.557	0.995553	1.00006	1.00453	1.00375	1.00601	0.968441	1.00921	0.988799	1.06263	1.0026	0.990839
25.554	0.999022	1.00256	0.996869	1.00432	0.99653	0.976593	1.00587	0.989887	1.07117	1.00661	0.994886
30.551	1.00452	1.0015	0.99399	1.00726	0.988275	1.04483	0.997321	0.99203	1.08364	1.00627	0.99796
35.563	1.00341	1.0043	0.992937	1.00834	1.00289	1.31112	0.998056	0.994698	1.02481	1.00857	1.00664
40.56	1.00267	1.00882	0.991664	1.00419	0.999125	1.01062	0.993653	1.21661	0.989755	1.01172	1.0037
45.557	0.994655	0.996957	1.01007	0.990708	0.999125	0.966397	0.997321	0.986236	0.941459	0.993428	1.0037
50.554	0.989287	0.995315	1.01266	0.99374	1.00289	0.96975	0.998056	0.989153	0.941019	0.994796	1.01475
55.55	0.994655	0.996957	1.01007	0.990708	0.999125	0.970536	0.993653	0.98743	0.954728	0.998839	1.0037
60.562	0.994544	0.998298	1.00794	0.99401	1.00717	0.965553	1.01775	0.987603	0.973407	0.999844	0.991227
65.559	0.995553	1.00006	1.00453	1.00375	1.00601	0.968441	1.00921	0.988799	1.06263	1.0026	0.990839
70.555	0.999022	1.00256	0.996869	1.00432	0.99653	0.976593	1.00587	0.989887	1.07117	1.00661	0.994886
75.552	1.00452	1.0015	0.99399	1.00726	0.988275	1.04483	0.997321	0.99203	1.08364	1.00627	0.99796
80.549	1.00341	1.0043	0.992937	1.00834	1.00289	1.31112	0.998056	0.994698	1.02481	1.00857	1.00664
85.561	1.00267	1.00882	0.991664	1.00419	0.999125	1.01062	0.993653	1.21661	0.989755	1.01172	1.0037
90.557	1.0029	1.01033	0.989284	1.01311	1.00717	1.00306	0.989648	1.25199	0.981891	1.01694	1.01475
95.554	1.00446	1.01488	0.985527	1.04801	1.0496	1.01097	0.988488	1.03205	1.02653	1.02521	1.09724
100.551	1.00899	1.09781	1.00013	1.18327	1.16384	1.55856	0.99851	1.07315	1.27281	1.13636	1.28373
105.563	1.3457	1.37889	1.34595	1.36296	1.36857	1.32934	1.91741	1.70398	2.03954	1.47604	1.71593
110.56	1.93549	1.56764	1.27326	1.70952	1.86296	1.57588	1.32323	1.79738	2.08229	1.84727	1.93055
115.557	1.38941	1.53595	1.55544	2.10036	2.20201	1.55037	1.83636	2.02329	2.07683	1.9101	2.24183
120.553	1.79281	1.69993	1.7904	2.12419	2.03151	1.74774	1.86947	1.94741	2.08222	2.01209	2.43686
125.55	1.54645	1.86844	1.80773	2.04272	2.13694	1.67718	1.887	2.2023	2.0852	2.0002	2.65992
130.562	1.29979	1.75162	1.83297	1.98532	1.88357	1.74913	2.1516	1.98347	2.07673	2.00581	2.35016
135.56	1.46509	1.69279	1.85126	1.96615	2.02483	1.6308	1.95398	1.78601	2.07241	2.05586	2.09253
140.557	1.33458	1.63204	1.80441	1.91967	1.98928	1.58769	1.9549	1.62982	2.06793	2.0039	1.91138
145.553	1.08154	1.56221	1.75394	1.86288	2.04589	1.58404	1.91264	1.42959	2.04217	1.948	1.79711
150.55	1.04154	1.49974	1.56621	1.792	1.94338	1.51509	1.63581	1.32831	2.00766	1.9418	1.72252
155.562	1.03763	1.43326	1.49235	1.68538	1.86254	1.42874	1.66699	1.31765	1.97471	1.84015	1.63204
160.559	1.02948	1.4081	1.36231	1.61776	1.80734	1.39997	1.49624	1.30414	1.83021	1.81148	1.57422
165.556	1.0294	1.36771	1.26418	1.54517	1.78448	1.30162	1.28575	1.23595	1.64818	1.75496	1.50023
170.552	1.02918	1.32839	1.21442	1.47117	1.68217	1.23734	1.28007	1.22673	1.52442	1.71522	1.42445
175.549	1.02588	1.2981	1.15653	1.40728	1.67308	1.16944	1.07858	1.20815	1.44487	1.62524	1.42084
180.56	1.02747	1.27632	1.14672	1.36835	1.6097	1.13921	1.05063	1.17428	1.38113	1.53519	1.33369
185.558	1.02607	1.24796	1.10696	1.33178	1.65625	1.06497	1.00609	1.21145	1.28788	1.48298	1.33425
190.555	1.02199	1.21557	1.15661	1.25912	1.64206	1.02599	0.991006	1.15324	1.19376	1.39369	1.29716
195.552	1.021	1.20416	1.06652	1.20019	1.59797	1.02132	0.987661	1.18618	1.09262	1.34332	1.27216
200.549	1.01913	1.17629	1.12446	1.14852	1.49213	1.02295	0.987421	1.10719	1.03396	1.28747	1.23778
205.561	1.01967	1.15413	1.0711	1.12191	1.42422	1.02332	0.987694	1.07812	0.996061	1.30887	1.21176
210.558	1.01384	1.12807	1.03444	1.08264	1.39136	1.02464	0.990389	1.06016	0.980669	1.19084	1.15865
215.554	1.0113	1.12131	1.02804	1.05809	1.2949	1.02581	0.976921	1.03916	0.973072	1.15675	1.13266
220.551	1.01102	1.0952	1.02146	1.0444	1.21118	1.02226	0.974573	1.03389	0.973208	1.1274	1.16382
225.547	1.01065	1.08812	1.01832	1.03188	1.15806	1.02651	0.969798	1.03627	0.976061	1.14574	1.2639
230.559	1.00947	1.07251	1.01747	1.01998	1.13848	1.02412	0.972498	1.02852	0.973879	1.1177	1.31782
235.556	1.00413	1.0563	1.01082	1.01554	1.12923	1.02359	0.964353	1.02559	0.982969	1.11259	1.41279
240.553	1.00104	1.04263	1.01405	1.01488	1.13375	1.02164	0.967635	1.022	0.977085	1.07384	1.24978
245.549	1.00237	1.03765	1.01528	1.01535	1.14015	1.01902	0.969653	1.01563	0.98108	1.05589	1.07569
250.561	1.00285	1.03542	1.01322	1.01335	1.1388	1.01876	0.965858	1.01887	0.977602	1.0771	1.07391
255.558	1.00072	1.03734	1.0081	1.01155	1.14767	1.02026	0.96642	1.02981	0.977381	1.05882	1.049
260.555	1.00944	1.03857	1.0094	1.01459	1.13949	1.01893	0.970639	1.07978	0.975601	1.04421	1.04368
265.551	1.01269	1.04049	1.01156	1.01049	1.14437	1.01891	0.973634	1.03618	0.969652	1.04497	1.04372
270.548	1.01333	1.0465	1.01829	1.00694	1.14597	1.01257	0.965138	1.02173	0.979333	1.04318	1.04839
275.56	1.00698	1.052	1.01442	1.00211	1.14397	1.00972	0.95835	1.01985	0.970266	1.04041	1.04864
280.558	1.0066	1.06021	1.01874	1.00073	1.15595	1.00849	0.958255	1.01968	0.969651	1.03979	1.05636
285.555	1.00615	1.0665	1.01832	1.01019	1.14751	1.0057	0.956033	1.02025	0.964711	1.0405	1.04501
290.552	1.00456	1.06863	1.02212	1.03039	1.15811	1.00235	0.958405	1.01897	0.967919	1.04091	1.04516
295.549	1.00014	1.06753	1.02376	1.036	1.15299	1.00249	0.958784	1.01984	0.966029	1.04401	1.04344
300.56	0.99873	1.06255	1.02509	1.03839	1.15382	1.00329	0.959875	1.01724	0.967854	1.03935	1.04214
305.557	0.992681	1.05791	1.03188	1.04461	1.14789	0.999514	0.961639	1.01354	0.961589	1.03731	1.05081
310.553	0.989917	1.05544	1.035	1.03629	1.15371	0.995103	0.961175	1.01785	0.955145	1.03615	1.05114
315.55	0.990181	1.05038	1.04018	1.03871	1.15646	0.993416	0.960643	1.0136	0.956581	1.03657	1.04468
320.561	0.989707	1.05499	1.04588	1.04241	1.15854	0.992981	0.968301	1.01416	0.951975	1.03351	1.04461
325.558	0.98659	1.05212	1.04447	1.0395	1.14929	0.987023	0.964207	1.01217	0.952938	1.03469	1.04827
330.555	0.990984	1.04957	1.04415	1.03698	1.14794	0.988975	0.968786	1.01401	0.949019	1.03353	1.04373
335.552	0.989436	1.04617	1.04331	1.03909	1.15002	0.984202	0.971097	1.01122	0.94809	1.03364	1.04393
340.549	0.988959	1.04966	1.04041	1.03605	1.15437	0.981825	0.977283	1.01047	0.94475	1.02986	1.03678
345.547	0.985592	1.04646	1.0425	1.03244	1.14516	0.982315	0.976852	1.00051	0.948633	1.0279	1.0319
350.559	0.980527	1.04842	1.04031	1.03171	1.14349	0.981182	0.97837	1.00322	0.938462	1.02725	1.03198
355.557	0.980904	1.04611	1.04057	1.02637	1.13465	0.980521	0.981557	1.00057	0.938794	1.02492	1.03525
360.553	0.978615	1.03982	1.04347	1.02443	1.13542	0.979582	0.984769	0.998956	0.938262	1.02348	1.03334
365.55	0.974064	1.03837	1.03847	1.02189	1.13672	0.978845	0.98712	1.00036	0.936165	1.02072	1.02907
370.546	0.975841	1.03606	1.0415	1.02256	1.13453	0.977549	0.987598	0.999119	0.942387	1.01963	1.02932
375.558	0.975177	1.03517	1.04142	1.0277	1.13548	0.972873	0.986836	0.999848	0.938242	1.01706	1.02713
380.556	0.973144	1.0332	1.04211	1.02889	1.13396	0.972492	0.987587	0.998802	0.928691	1.0163	1.02402
385.552	0.972695	1.02578	1.03546	1.02066	1.1275	0.970365	0.993492	0.994575	0.924999	1.0126	1.02148
390.549	0.97221	1.01472	1.02369	1.01843	1.1228	0.970248	0.996747	0.98809	0.926685	1.01467	1.02147
395.546	0.972019	1.0117	1.02806	1.01972	1.10101	0.969738	0.996794	0.987923	0.918207	1.01036	1.02712
400.558	0.977445	1.01086	1.02056	1.01802	1.07467	0.966789	1.00005	0.986598	0.918364	1.00688	1.01638

## Sheet: WFS1 KO + CISD2
Line graph
WFS1 KO + CISD2
Time (sec)	Coverslip 1	Coverslip 2	Coverslip 3	Coverslip 4	Coverslip 5	Coverslip 6	Coverslip 7	Coverslip 8	Coverslip 9	Coverslip 10	Coverslip 11	Coverslip 12
0.548	1.01852	0.988747	0.988983	0.994453	0.992896	0.944921	0.980956	0.999663	0.989616	1.00234	1.02853	1.00142
5.551	0.998294	0.999027	0.992705	0.994752	0.994465	0.951651	0.982267	0.998011	0.988207	1.00591	1.01563	1.00258
10.563	1.01852	0.997344	0.989375	0.994066	0.994295	0.954947	0.985215	0.998335	1.10049	1.00702	1.00455	1.00442
15.561	0.998294	1.00362	1.00153	0.994453	0.997776	0.95446	0.988279	0.997022	1	1.0054	1.02853	1.00687
20.557	1.05261	0.988747	1.00457	0.994752	0.998724	0.959212	0.989702	0.99987	0.989616	1.00536	1.01563	1.00825
25.554	1.01852	0.999027	1.0065	0.994066	1.00188	0.965227	0.998664	1.00342	0.988207	1.0043	1.00455	1.0097
30.551	0.998294	0.997344	1.00897	1.00175	1.00649	0.966147	1.00234	1.00057	1.10049	1.00624	0.990477	1.0053
35.563	0.975579	1.00362	1.00737	1.00532	1.00369	0.967926	1.0064	0.999663	0.989616	1.00656	0.982735	1.00211
40.56	0.954993	1.01126	1.01223	1.00966	1.00978	0.9711	1.01482	0.998011	1	1.00823	0.978071	1.00121
45.557	1.01852	0.988747	0.988983	0.994453	0.992896	0.944921	0.980956	0.999663	0.989616	1.00234	1.02853	1.00142
50.554	0.998294	0.999027	0.992705	0.994752	0.994465	0.951651	0.982267	0.998011	0.988207	1.00591	1.01563	1.00258
55.55	1.01852	0.997344	0.989375	0.994066	0.994295	0.954947	0.985215	0.998335	1.10049	1.00702	1.00455	1.00442
60.562	0.998294	1.00362	1.00153	0.994453	0.997776	0.95446	0.988279	0.997022	1	1.0054	1.02853	1.00687
65.559	1.05261	0.988747	1.00457	0.994752	0.998724	0.959212	0.989702	0.99987	0.989616	1.00536	1.01563	1.00825
70.555	1.01852	0.999027	1.0065	0.994066	1.00188	0.965227	0.998664	1.00342	0.988207	1.0043	1.00455	1.0097
75.552	0.998294	0.997344	1.00897	1.00175	1.00649	0.966147	1.00234	1.00057	1.10049	1.00624	0.990477	1.0053
80.549	0.975579	1.00362	1.00737	1.00532	1.00369	0.967926	1.0064	0.999663	0.989616	1.00656	0.982735	1.00211
85.561	0.954993	1.01126	1.01223	1.00966	1.00978	0.9711	1.01482	0.998011	1	1.00823	0.978071	1.00121
90.557	0.947336	1.01623	1.03689	1.01269	1.01266	0.980662	1.02293	0.998335	0.989616	1.01295	0.974327	1.00239
95.554	0.952203	1.01802	1.12005	1.01794	1.01394	0.989143	1.02843	0.997022	0.988207	1.01617	0.980201	1.00517
100.551	1.34969	1.03778	1.20132	1.02152	1.01983	1.0073	1.0373	0.99987	1.10049	1.02095	1.02703	1.00852
105.563	1.48582	1.36095	1.62649	1.02777	1.04124	1.38731	1.49832	1.23422	1.61182	2.43608	1.54412	1.49712
110.56	1.91433	1.83604	1.61877	2.8101	2.20209	1.24092	1.32964	1.52164	1.77117	2.49784	1.7935	1.96803
115.557	1.86756	1.79466	1.66337	2.69933	1.97715	1.99202	1.63198	1.65359	1.94914	2.40857	1.78678	1.79048
120.553	1.97389	1.58682	1.66512	2.42212	1.79003	1.66699	1.55811	1.6492	2.01337	2.26983	1.71329	1.53157
125.55	2.0111	1.51039	1.67528	2.16342	1.82968	1.7472	1.90839	1.62002	1.99817	2.0523	1.6153	1.35299
130.562	2.03906	1.45746	1.69552	1.98625	1.50227	1.70847	2.07019	1.58077	1.98658	1.98856	1.55955	1.24414
135.56	2.10775	1.41602	1.74261	1.74041	1.42021	1.85933	1.9934	1.52221	1.93237	1.99964	1.49043	1.15175
140.557	2.04247	1.31267	1.66541	1.63578	1.50554	1.82477	1.9595	1.46371	1.8879	1.92611	1.43072	1.09586
145.553	2.01145	1.23886	1.62403	1.44787	1.28941	1.91237	1.72952	1.41468	1.82347	1.79346	1.37779	1.05984
150.55	1.96165	1.2201	1.60742	1.33657	1.27699	1.86891	1.53041	1.37226	1.74835	1.68262	1.34676	1.04611
155.562	1.85458	1.22973	1.6033	1.25853	1.39817	1.84124	1.53918	1.31614	1.70569	1.71735	1.29687	1.04409
160.559	1.78452	1.18044	1.60185	1.20371	1.17461	1.68769	1.44051	1.28878	1.63722	1.72949	1.28975	1.03952
165.556	1.74063	1.13729	1.50559	1.13845	1.09832	1.63103	1.45496	1.24878	1.57298	1.67084	1.2416	1.03805
170.552	1.61784	1.10264	1.48667	1.08549	1.23896	1.61049	1.45834	1.2479	1.48945	1.58473	1.21216	1.02673
175.549	1.49378	1.07497	1.46334	1.04166	1.05842	1.59598	1.38045	1.20067	1.42728	1.49046	1.19336	1.02571
180.56	1.43461	1.10901	1.31499	1.01967	1.0656	1.39907	1.42356	1.19657	1.36754	1.42512	1.18447	1.03288
185.558	1.41193	1.06737	1.26723	1.01155	1.06196	1.17039	1.32524	1.17589	1.29619	1.37774	1.15772	1.0457
190.555	1.28363	1.04401	1.28932	1.0034	1.26522	1.07776	1.30113	1.14748	1.28728	1.32166	1.14335	1.04842
195.552	1.19706	1.02203	1.17438	0.997001	1.32351	0.995781	1.29696	1.1384	1.21516	1.29686	1.13109	1.04848
200.549	1.12871	1.01397	1.12182	1.02927	1.23961	0.988098	1.25776	1.11931	1.22247	1.2831	1.10625	1.04057
205.561	1.08885	1.01304	1.11063	1.07149	1.11526	0.98835	1.22946	1.12044	1.16666	1.26123	1.08917	1.03612
210.558	1.05926	1.00994	1.04974	0.966426	1.03252	0.988038	1.21046	1.15094	1.15344	1.23521	1.08168	1.04265
215.554	1.03208	1.03483	1.04601	0.953757	1.02775	0.988845	1.12186	1.08994	1.15554	1.22855	1.09088	1.03394
220.551	1.01853	1.06016	1.04625	0.961065	1.02884	0.990002	1.10683	1.07955	1.13862	1.2074	1.07227	1.03685
225.547	1.01979	1.06143	1.05109	0.963086	1.02838	0.985574	1.11244	1.0807	1.1131	1.19197	1.05445	1.03384
230.559	1.02785	1.11792	0.994994	0.961263	1.03024	0.989288	1.11163	1.07475	1.10193	1.18065	1.04278	1.04269
235.556	1.03034	1.09739	0.984145	0.969713	1.02975	0.985711	1.10051	1.07356	1.09942	1.17355	1.0353	1.03501
240.553	1.02911	1.02433	0.960873	0.971283	1.02309	0.986037	1.09431	1.06577	1.09413	1.1675	1.04484	1.03265
245.549	1.02799	1.02005	0.948859	0.977592	1.0273	0.986068	1.16759	1.06104	1.07913	1.16474	1.05245	1.03064
250.561	1.02881	1.02561	0.938377	0.984325	1.02449	0.989577	1.1691	1.05341	1.0864	1.16453	1.0297	1.04087
255.558	1.03445	1.05564	0.932563	0.992345	1.02668	0.986229	1.09149	1.0482	1.10812	1.17262	1.02808	1.04007
260.555	1.02996	1.03674	0.928366	0.994802	1.02255	0.985948	1.09022	1.10675	1.07736	1.17358	1.02478	1.03914
265.551	1.03226	1.0201	0.927276	0.999109	1.02611	0.988206	1.09819	1.0509	1.05858	1.16222	1.01939	1.03446
270.548	1.03262	1.02206	0.924024	1.0047	1.02441	0.986849	1.18886	1.04218	1.04915	1.15477	1.01399	1.03162
275.56	1.03346	1.01041	0.927877	1.01155	1.02361	0.990152	1.13979	1.04223	1.04338	1.13776	1.00992	1.03146
280.558	1.03766	0.996397	0.928727	1.01463	1.02387	0.989471	1.10181	1.03957	1.03396	1.13449	1.00706	1.02729
285.555	1.03929	0.987878	0.925896	1.02066	1.02341	0.989033	1.07344	1.03539	1.04285	1.12979	1.01249	1.02696
290.552	1.03675	0.988817	0.933729	1.02808	1.02129	0.991792	1.06247	1.03025	1.04416	1.12458	1.01319	1.03055
295.549	1.03774	0.998898	0.967073	1.02904	1.02873	0.989994	1.06232	1.02619	1.04778	1.12445	1.01749	1.02706
300.56	1.04125	1.04174	0.956038	1.02929	1.03519	0.989371	1.05836	1.02898	1.06562	1.12666	1.0055	1.02296
305.557	1.03926	1.03088	0.941903	1.03186	1.1459	0.990403	1.05519	1.02905	1.05752	1.151	1.01265	1.019
310.553	1.04018	1.01808	0.937927	1.03217	1.29472	0.987646	1.05142	1.0289	1.04357	1.16009	1.02118	1.02017
315.55	1.03843	1.00468	0.931518	1.02543	1.23454	0.987651	1.04924	1.02806	1.03301	1.12783	1.01023	1.02372
320.561	1.03948	0.994214	0.938376	1.02631	1.09868	0.985215	1.04785	1.02401	1.02155	1.10818	1.00357	1.02864
325.558	1.03906	0.990488	0.938987	1.02498	1.0185	0.988084	1.04481	1.02298	1.02968	1.09744	1.00314	1.03284
330.555	1.03887	0.991046	0.94078	1.02846	1.01589	0.989673	1.03957	1.02244	1.01899	1.09199	1.01119	1.03027
335.552	1.03782	0.990927	0.937902	1.02751	1.0132	0.985025	1.03964	1.01556	1.01187	1.08579	1.01134	1.02478
340.549	1.03267	0.988034	0.937776	1.02714	1.01431	0.983948	1.04296	1.01339	1.0067	1.08733	1.01284	1.02071
345.547	1.03178	0.987002	0.935434	1.02884	1.01265	0.983563	1.06488	1.01355	1.01082	1.08584	1.01032	1.01948
350.559	1.03458	0.989248	0.938719	1.03217	1.01237	0.981708	1.03232	1.00819	1.01301	1.09073	1.00451	1.01767
355.557	1.03326	0.990306	0.941959	1.03582	1.00953	0.980047	1.02674	1.00764	1.00695	1.08705	1.0037	1.01473
360.553	1.03592	0.992571	0.944041	1.0308	1.00893	0.980027	1.02543	1.0071	0.994543	1.07642	1.00334	1.01852
365.55	1.03856	0.996846	0.947367	1.02737	1.00499	0.977108	1.02669	1.01747	0.997722	1.07012	1.00143	1.02045
370.546	1.04173	0.995405	0.947113	1.02563	1.00685	0.974546	1.08834	1.02424	1.00028	1.07206	1.00153	1.01275
375.558	1.04003	0.994254	0.947411	1.01955	1.00339	0.97359	1.02236	1.02739	0.999719	1.06674	1.00097	1.0088
380.556	1.03944	0.998143	0.954639	1.01911	0.999777	0.969833	1.01557	1.02739	0.999719	1.06674	1.00097	1.0088
385.552	1.03657	0.999299	0.959441	1.0185	1.0005	0.967591	1.01258	1.02739	0.999719	1.06674	1.00097	1.0088
390.549	1.04006	0.999536	0.958592	1.01988	0.999115	0.968763	1.00966	1.02739	0.999719	1.06674	1.00097	1.0088
395.546	1.03409	0.998412	0.963208	1.02835	0.998929	0.968746	1.00584	1.02739	0.999719	1.06674	1.00097	1.0088
400.558	1.0374	0.989659	0.971558	1.02597	1.00206	0.965813	1.00461	1.02739	0.999719	1.06674	1.00097	1.0088

## Sheet: AUC
Bar graph	WT + vector	WFS1 KO + vector	WFS1 KO + WFS1	WFS1 KO + CISD2
Coverslip 1	39.38	31.88	23.41	83.42
Coverslip 2	33.29	21.51	57.47	32.59
Coverslip 3	55.61	10.53	50.28	55.75
Coverslip 4	69.25	10.3	72.51	55.29
Coverslip 5	44.33	9.518	117.1	46.83
Coverslip 6	52.44	11.22	46.89	56.12
Coverslip 7	73.37	12.58	52.51	71.59
Coverslip 8	114.8	23.45	57.44	43.48
Coverslip 9	45.21	46.91	78.98	77.11
Coverslip 10		21.08	87.76	104.7
Coverslip 11		29.96	93.24	43.32
Coverslip 12		15.1		26.06
