# Supplementary material for: Reciprocal rescue of Wolfram syndrome by two causative genes
Source: EMBO Rep. 2025 Apr 3;26(9):2459–82. doi: 10.1038/s44319-025-00436-2 (PMC12069674; doi:10.1038/s44319-025-00436-2)
Supplement: Supplementary file 5 — Source data Fig. 3 [file 44319_2025_436_MOESM5_ESM.zip › Figure 3/3C/3C Measurement of ER calcium channel activity.xlsx]

## Sheet: WT + vector
Line graph
WT + vector
Time (sec)	Coverslip 1	Coverslip 2	Coverslip 3	Coverslip 4	Coverslip 5	Coverslip 6	Coverslip 7	Coverslip 8	Coverslip 9	Coverslip 10	Coverslip 11
0	1.01107	0.987967	1.04326	1.05184	1.05986	0.999735	0.992474	0.920686	0.993128	1.0068	1.03997
10.25	1.01992	0.992205	1.01082	1.02118	1.02524	0.999735	0.992474	0.920686	1.00587	1.0166	1.03997
20.25	1.0288	0.960356	1.04326	1.05184	1.02861	1.00548	1.04827	0.918716	0.993128	1.0068	1.03997
30.25	1.01107	0.972706	1.01082	1.02118	1.00766	1.00667	1.00895	0.914002	0.991815	1.0166	1.02478
40.25	1.01992	0.987967	0.988934	0.991772	0.966399	1.08405	0.992474	0.900208	0.993778	1.0068	1.00143
50.25	1.0288	0.992205	0.992046	0.98724	0.912235	0.983036	0.987908	0.850847	1.00158	0.986928	0.973976
60.25	0.998172	0.960356	0.98776	0.975795	0.882273	1.00508	0.969315	0.865026	1.01085	0.980071	0.959846
70.26	1.00929	0.972706	0.996339	0.977637	0.907841	0.999735	0.993082	0.909126	1.01066	0.964422	0.973188
80.25	0.983822	0.98164	0.980838	0.994539	0.948362	1.00548	1.02646	0.95563	0.992324	0.958344	1.00099
90.26	0.974186	1.01185	0.985518	1.01813	0.943381	1.00667	1.04476	0.96594	0.994079	0.975165	1.04367
100.26	0.974742	1.01799	1.0081	1.06068	0.994893	1.08405	1.06758	1.06427	1.0399	0.983697	1.04786
110.26	1.02635	1.07529	1.05358	1.13248	0.986924	1.14989	1.13326	1.10411	1.0969	1.02009	1.10836
120.26	1.11184	1.18194	1.16881	1.22472	1.06434	1.24897	1.15816	1.2383	1.16472	1.10788	1.19678
130.26	1.26941	1.42418	1.30774	1.30478	1.16012	1.44242	1.28232	1.41212	1.27517	1.2793	1.33483
140.26	1.52625	1.71499	1.49869	1.44504	1.32646	1.56202	1.41909	1.63937	1.41804	1.47263	1.53896
150.26	1.79809	2.00791	1.72649	1.63117	1.49745	1.62821	1.60231	1.8328	1.61109	1.81905	1.81491
160.26	2.08952	2.22218	1.99194	1.86268	1.77275	1.86197	1.80415	1.99883	1.83821	2.13193	2.07143
170.27	2.34599	2.51807	2.23987	2.10533	2.05915	2.06146	2.01637	2.18354	2.04811	2.40673	2.48511
180.27	2.5654	2.7427	2.44274	2.30103	2.39743	2.26569	2.19441	2.47739	2.25412	2.69134	2.8354
190.26	2.80408	3.0592	2.63677	2.47817	2.71399	2.50513	2.37642	2.76049	2.44354	2.92535	3.14219
200.27	3.07526	3.34835	2.75641	2.6558	3.06696	2.69782	2.73212	3.07855	2.60631	3.13036	3.37617
210.27	3.2327	3.5043	2.94122	2.86649	3.37194	2.87602	2.88744	3.40433	2.73626	3.25121	3.47185
220.27	3.39987	3.60621	3.13123	3.04858	3.65352	2.92322	3.00658	3.66076	2.87957	3.3712	3.63452
230.27	3.58477	3.93724	3.36281	3.26657	3.81502	3.06641	3.23929	3.87784	2.93529	3.45586	3.87709
240.27	3.76109	4.07473	3.51949	3.4068	4.03434	3.27135	3.18258	4.14021	3.17407	4.01727	4.72323
250.27	3.85357	4.20138	3.54018	3.48654	4.02107	3.38079	3.19788	4.31742	3.2591	4.11616	4.97122
260.27	3.878	4.34768	3.60457	3.61942	4.3314	3.47145	2.97787	4.44808	3.34609	4.20654	5.08365
270.27	3.8149	4.52644	3.7007	3.69158	4.26634	3.52953	2.98307	4.54258	3.36396	4.21286	5.18694
280.27	3.82361	4.59366	3.6334	3.78414	4.2643	3.62075	3.27004	4.78323	3.37913	4.2569	5.2303
290.26	3.90178	4.48977	3.6426	3.78414	4.20862	3.62075	3.27004	4.78323	3.38646	4.28222	5.35536
300.27	3.83408	4.49247	3.5567	3.85961	4.43718	3.62075	3.27004	4.78323	3.38646	4.30225	5.40573
310.27	3.87385	4.51174	3.46541	3.89886	4.27392	3.5144	3.35486	4.82618	3.38646	4.36625	5.45006
320.27	3.83021	4.57297	3.52988	3.92792	4.28826	3.54506	3.3883	4.90608	3.35341	4.40982	5.45138
330.27	3.83635	4.5566	3.51357	3.98368	4.34836	3.70357	3.46543	4.84256	3.35903	4.43951	5.42472
340.27	3.81044	4.3952	3.45133	4.10413	4.43228	3.87296	3.44882	4.78566	3.33822	4.44337	5.32519
350.27	3.92083	4.4479	3.32576	4.11789	4.33588	3.84172	3.38444	4.56929	3.29505	4.43679	5.34266
360.27	3.89382	4.36817	3.28542	4.0438	4.14066	3.75286	3.2764	4.29543	3.25104	4.404	5.39487
370.27	3.68394	4.37566	3.18463	4.07911	4.13096	3.48131	3.1011	3.90033	3.13951	4.2345	5.26888
380.28	3.46549	4.29787	3.11469	3.9456	3.95233	3.17892	2.88787	3.47015	3.00442	4.04975	5.07554
390.27	3.29603	4.07278	3.04529	3.88407	3.69727	3.11361	2.72458	3.23616	2.87093	3.7952	4.81888
400.28	3.1503	3.91845	2.77728	3.75221	3.40146	2.89357	2.62465	2.98746	2.7251	3.55414	4.53687
410.28	3.09076	3.83406	2.61168	3.73976	3.29629	2.42499	2.49268	2.46332	2.51416	3.29727	4.20709
420.28	2.96734	3.57509	2.46817	3.4751	3.32403	2.28552	2.23886	2.20691	2.25785	3.03646	3.94301
430.28	2.92934	3.26125	2.35407	3.28794	3.27149	2.14726	2.07226	2.01273	2.09561	2.853	3.68452
440.28	2.81975	3.0662	2.26821	3.18162	3.25495	2.08846	2.04676	1.78266	1.97692	2.66029	3.3698
450.28	2.68485	2.77682	2.32012	3.00153	3.14427	2.11856	2.08173	1.63103	1.86663	2.50094	3.1639
460.28	2.58559	2.73936	2.2626	2.86666	3.0308	1.98362	2.09014	1.39502	1.76692	2.35844	2.99343
470.28	2.50881	2.58652	2.19637	2.65662	3.04391	1.82537	2.03943	1.28686	1.6939	2.23618	2.84312
480.28	2.42121	2.51891	2.12748	2.49196	3.11355	1.68917	2.08187	1.18964	1.61781	2.13905	2.68651
490.28	2.42867	2.35171	2.07653	2.40936	3.09536	1.63318	2.12921	1.21059	1.59833	2.04055	2.54825
500.28	2.39831	2.18475	2.08462	2.3661	3.07531	1.60309	2.18683	1.17965	1.56609	1.96863	2.40344
510.29	2.37609	1.98686	2.04658	2.29419	3.12612	1.58193	2.07409	1.16633	1.57234	1.88182	2.29393
520.28	2.38172	1.84211	1.99094	2.21069	3.0803	1.57199	2.02818	1.15642	1.50943	1.81785	2.21772
530.29	2.33838	1.74603	1.95675	2.10004	3.14793	1.59411	1.92405	1.13521	1.43412	1.78078	2.13947
540.29	2.32529	1.65494	1.93656	2.12592	3.10354	1.59054	1.88772	1.12828	1.41447	1.73433	2.07047
550.29	2.31584	1.69904	1.93044	2.11417	3.16907	1.56369	1.85794	1.11257	1.38878	1.68434	2.01457
560.29	2.36533	1.67452	1.97093	2.06024	3.16302	1.63496	1.94526	1.08859	1.3811	1.64656	1.93124
570.29	2.34982	1.66875	2.02057	2.03615	3.1277	1.66423	1.98046	1.05162	1.37659	1.62491	1.86574
580.29	2.3292	1.61905	2.03933	2.08881	2.9758	1.72859	2.00252	1.05957	1.32212	1.57929	1.8267
590.29	2.28966	1.58052	2.02968	2.10343	3.03902	1.67826	1.96684	1.048	1.29572	1.56535	1.75915
600.29	2.29555	1.55499	2.05306	2.12218	3.10511	1.68718	1.94923	1.03384	1.25033	1.54392	1.74982

## Sheet: WFS1 KO + vector
Line graph
WFS1 KO + vector
Time (sec)	Coverslip 1	Coverslip 2	Coverslip 3	Coverslip 4	Coverslip 5	Coverslip 6	Coverslip 7
0	1.042	0.992302	1.04242	1.0335	1.02091	1.05301	1.01228
10.25	1.01855	0.974244	1.03304	1.0335	1.02091	1.05301	1.0107
20.25	0.99829	0.969565	0.990606	1.01297	1.05025	0.994156	0.992989
30.25	0.974694	0.947383	0.965763	0.984764	1.02091	0.97737	0.984709
40.25	0.95209	0.968961	0.966099	0.976356	1.05025	0.947166	0.973905
50.25	0.930645	0.998741	0.949893	0.980024	1.0084	0.916115	0.970351
60.25	0.956151	0.997881	0.9699	0.989424	1.05068	0.880349	1.02392
70.26	0.982411	1.00674	0.974049	1.02297	0.971397	0.860856	1.03115
80.25	0.946807	0.997523	0.965	1.05104	0.918925	0.912396	1.08709
90.26	1.00284	1.0585	1.01471	1.0851	0.94953	0.995576	1.12855
100.26	1.07548	1.12786	1.08368	1.13933	0.923516	1.07411	1.15011
110.26	1.12004	1.19361	1.18224	1.2257	0.956881	1.14857	1.19337
120.26	1.19732	1.27625	1.25814	1.30008	1.00524	1.24033	1.29878
130.26	1.27191	1.3667	1.39892	1.43728	1.14427	1.41169	1.38625
140.26	1.4263	1.48773	1.50459	1.57005	1.31656	1.59057	1.53336
150.26	1.53061	1.6642	1.65576	1.69054	1.56533	1.73195	1.69645
160.26	1.77571	1.78344	1.82119	1.85913	1.87361	1.96656	1.88664
170.27	2.07396	1.95493	1.96563	2.02128	2.21373	2.19275	2.12187
180.27	2.35306	2.14185	2.17353	2.17543	2.47071	2.36719	2.30749
190.26	2.73407	2.30385	2.30434	2.34048	2.77534	2.58419	2.59272
200.27	2.8772	2.44599	2.40354	2.48814	3.2179	2.8643	2.83602
210.27	3.25838	2.57462	2.49048	2.65399	3.5383	3.13609	3.05443
220.27	3.56975	2.70411	2.54668	2.709	3.80727	3.54208	3.4399
230.27	3.55629	2.87537	2.6262	2.78585	4.14494	3.76177	3.75645
240.27	3.98946	2.98514	2.69604	2.82322	4.40212	4.07941	4.01189
250.27	4.07588	3.04217	2.82463	2.88505	4.4305	4.39055	4.15677
260.27	4.17862	3.07667	2.84395	2.89785	4.6476	4.61073	4.36806
270.27	4.41601	3.14897	2.79203	2.88702	4.98719	4.66622	4.48036
280.27	4.40889	3.15432	2.80281	2.89192	5.13549	4.69004	4.59546
290.26	4.24101	3.19282	2.80536	2.86735	5.02031	4.8418	4.72839
300.27	4.36078	3.15932	2.78111	2.87234	5.11829	4.81892	4.59991
310.27	4.29934	3.13767	2.79886	2.85595	5.22325	4.78612	4.59773
320.27	4.09405	3.18873	2.7668	2.82795	5.35638	4.82872	4.59214
330.27	4.17925	3.14459	2.7974	2.78297	5.45454	4.87535	4.62316
340.27	4.12112	3.1257	2.78483	2.81779	5.48632	4.90702	4.59148
350.27	3.90343	3.09739	2.75693	2.80252	5.28918	4.8868	4.58239
360.27	3.85281	3.12886	2.75156	2.77098	5.35145	4.77992	4.59457
370.27	4.05327	3.12224	2.71542	2.77369	5.34525	4.76398	4.48181
380.28	3.81187	3.10864	2.73298	2.79003	5.5118	4.77739	4.37388
390.27	3.68964	3.03336	2.7363	2.7551	5.21734	4.77845	4.30347
400.28	3.85585	3.02657	2.73825	2.73652	5.19266	4.64601	4.27827
410.28	3.91824	3.02124	2.70778	2.70688	5.01628	4.68807	4.28044
420.28	3.88404	3.06923	2.71035	2.69319	5.03988	4.61498	4.24541
430.28	3.93403	3.03972	2.75451	2.71362	5.03796	4.61577	4.18579
440.28	3.88671	3.06096	2.7393	2.69841	4.85371	4.57177	4.17486
450.28	3.8653	3.03111	2.75853	2.64595	4.69891	4.50501	4.1249
460.28	3.97152	3.03445	2.69962	2.63087	4.60577	4.34303	4.13452
470.28	3.77974	3.01813	2.6442	2.61466	4.65311	4.2656	4.08524
480.28	3.67952	3.05737	2.68405	2.59622	4.44146	4.24288	4.05066
490.28	3.66689	3.02266	2.68915	2.60048	4.58671	4.19859	4.01589
500.28	3.82162	3.00192	2.6811	2.64472	4.53129	4.19626	3.94919
510.29	3.80054	2.95604	2.66048	2.66234	4.45224	4.14265	3.88237
520.28	3.82733	2.98953	2.68231	2.69787	4.44925	4.13041	3.79089
530.29	3.78174	3.01025	2.66902	2.70679	4.49111	4.07501	3.77839
540.29	3.61684	3.00192	2.61821	2.76895	4.53039	4.03526	3.63226
550.29	3.60289	2.96133	2.59422	2.77112	4.54808	4.04888	3.59333
560.29	3.66906	2.95219	2.62565	2.76611	4.58533	4.03188	3.53537
570.29	3.70526	2.91338	2.64851	2.77116	4.69022	3.9666	3.39472
580.29	3.60513	2.88934	2.61897	2.77116	4.72033	3.96883	3.35168
590.29	3.41842	2.86934	2.61667	2.77116	4.76801	3.94978	3.26134
600.29	3.44207	2.84709	2.55165	2.77116	4.77523	3.94507	3.19859

## Sheet: WFS1 KO + WFS1
Line graph
WFS1 KO + WFS1
Time (sec)	Coverslip 1	Coverslip 2	Coverslip 3	Coverslip 4	Coverslip 5	Coverslip 6	Coverslip 7	Coverslip 8
0	1.11257	1.19881	1.10174	1.02545	1.09986	1.02371	1.04589	1.03889
10.25	1.11257	1.19881	1.10174	1.02545	1.09986	1.0307	1.03768	1.05754
20.25	1.11257	1.19881	1.10174	1.02545	1.09986	0.954271	1.01716	1.03889
30.25	1.0743	1.09793	1.05877	1.02309	1.05916	0.970863	1.02306	1.02525
40.25	1.08222	1.15646	1.05444	1.02281	1.01849	1.06332	0.988085	0.988792
50.25	1.03795	1.04635	1.00165	1.01085	1.0002	1.02371	0.915099	0.944216
60.25	0.965587	1.04157	0.964139	1.02545	0.993772	1.0307	0.943335	0.93228
70.26	0.934228	1.0763	0.952596	1.02309	0.976192	0.954271	0.950894	0.903677
80.25	0.927733	0.937751	0.953916	1.02281	0.963911	0.970863	0.924327	0.890667
90.26	0.942481	0.791143	0.951518	1.01085	0.965806	0.982528	0.912766	0.988097
100.26	0.947075	0.788992	0.971018	0.981167	0.954331	0.972323	0.96753	1.00402
110.26	0.949685	0.864707	1.06655	0.95791	0.95345	1.00229	1.02933	1.06913
120.26	1.02617	1.01472	1.18691	0.978728	1.01483	1.01836	1.14173	1.15743
130.26	1.11198	0.992065	1.28937	1.05487	1.17023	1.15729	1.30136	1.26056
140.26	1.27054	1.09442	1.40865	1.14028	1.37421	1.33063	1.48208	1.3966
150.26	1.43386	1.30941	1.61091	1.30049	1.66623	1.62317	1.7191	1.51146
160.26	1.60769	1.65661	1.82073	1.61425	1.89266	2.11218	2.02348	1.67504
170.27	1.82851	2.01389	2.0486	1.93601	2.14586	2.60361	2.29843	1.83832
180.27	1.93844	2.23845	2.3342	2.29681	2.3423	3.08962	2.55917	1.97098
190.26	2.08857	2.90375	2.63461	2.67033	2.59348	3.70655	2.90009	2.08268
200.27	2.37191	3.18544	2.87771	3.0012	2.84146	4.06305	3.21915	2.28587
210.27	2.5326	3.39279	3.08394	3.30212	3.0738	4.57363	3.45903	2.36647
220.27	2.60275	3.63002	3.30822	3.64856	3.32638	4.80035	3.76642	2.44898
230.27	2.72624	3.76441	4.1712	4.06812	3.57383	5.05475	4.00484	2.56296
240.27	2.92454	3.60744	4.27689	4.35677	3.70163	5.24938	4.1475	2.56296
250.27	3.03401	3.559	4.46441	4.57606	3.77891	5.37782	4.43377	2.56296
260.27	3.09113	3.59654	4.60187	4.80121	3.8376	5.50524	4.58897	2.56296
270.27	3.09113	3.559	4.71466	5.07777	3.70163	5.66678	4.81421	2.56296
280.27	3.01966	3.59654	4.80857	5.25146	3.77891	5.75034	4.84231	2.56296
290.26	3.01966	3.59654	4.80857	5.25146	3.77891	5.75034	4.84231	2.56296
300.27	3.09384	3.559	4.85272	5.24303	3.8376	5.82185	4.94336	2.56296
310.27	3.09384	3.559	4.85272	5.24303	3.8376	5.82185	4.94336	2.56296
320.27	3.01088	3.69844	4.72104	4.68891	3.8376	5.71196	5.00323	2.56296
330.27	3.01088	3.69844	4.72104	4.68891	3.8376	5.74298	4.81797	2.60795
340.27	3.01088	3.69844	4.72104	4.68891	3.8376	5.88285	4.72269	2.48169
350.27	2.86714	3.82328	4.68267	4.56981	3.91632	5.78279	4.69815	2.41287
360.27	2.9595	3.69844	4.47318	4.5465	3.84337	5.52427	4.44888	2.31594
370.27	2.97713	3.55504	4.29154	4.50964	3.66932	5.36191	4.3305	2.12164
380.28	2.94841	3.70826	4.16981	4.36331	3.4981	5.09467	3.70365	2.19296
390.27	2.91997	3.51682	4.01853	4.18224	3.91632	4.76173	3.3083	2.04286
400.28	2.75725	3.46712	3.87479	3.84193	3.84337	4.50455	2.88629	1.83679
410.28	2.73998	3.58226	3.75504	3.7971	3.66932	4.32761	2.80713	1.72677
420.28	2.72974	3.11049	3.43949	3.65126	3.4981	4.10173	2.83057	1.47483
430.28	2.51304	1.93127	3.27317	3.48715	3.26336	3.90133	2.68692	1.31336
440.28	2.61584	1.33224	3.09019	3.27496	3.03764	3.69033	2.65935	1.2517
450.28	2.52158	1.25351	2.89731	3.04881	2.83309	3.55859	2.61718	1.17118
460.28	2.56181	1.04184	2.74416	2.85961	2.61877	3.38114	2.59453	1.16572
470.28	2.4974	0.850427	2.65014	2.74617	2.62914	3.36581	2.52017	1.13701
480.28	2.41008	1.17477	2.53444	2.66169	2.40334	3.15512	2.57001	1.13742
490.28	2.36418	1.52098	2.3556	2.57067	2.2951	3.06547	2.57954	1.15338
500.28	2.33385	1.6688	2.26395	2.50638	2.27141	2.96753	2.62535	1.16214
510.29	2.25853	1.68141	2.21197	2.45897	2.24501	2.86618	2.61029	1.2131
520.28	2.28639	1.59775	2.15955	2.3831	2.15546	2.80192	2.56958	1.19886
530.29	2.25073	1.75266	2.14193	2.40069	2.00363	2.94307	2.55043	1.2326
540.29	2.24633	1.9852	2.11039	2.52648	1.94875	2.856	2.57125	1.3607
550.29	2.09825	2.24949	2.12347	2.60489	1.90053	2.77898	2.62929	1.45796
560.29	2.11892	2.36577	2.13402	2.6114	1.76705	2.73234	2.71653	1.51251
570.29	2.14925	2.51556	2.17099	2.58635	1.70991	2.72107	2.74197	1.47286
580.29	2.19858	2.48524	2.13792	2.53289	1.72093	2.68923	2.6805	1.42242
590.29	2.16905	2.52467	2.11629	2.53984	1.65822	2.67632	2.60575	1.42046
600.29	2.17966	2.41361	2.09785	2.55552	1.56587	2.69301	2.53183	1.52573

## Sheet: WFS1 KO + CISD2
Line graph
WFS1 KO + CISD2
Time (sec)	Coverslip 1	Coverslip 2	Coverslip 3	Coverslip 4	Coverslip 5	Coverslip 6	Coverslip 7	Coverslip 8
0	1.01268	0.999352	0.973136	0.877113	0.949345	0.986392	1.07798	1.06233
10.25	0.986765	0.983092	0.958157	0.840307	0.920873	0.983046	1.02963	1.0475
20.25	1.01268	0.999352	0.973136	0.877113	0.949345	0.986392	1.07798	1.06233
30.25	0.986765	0.983092	0.958157	0.840307	0.920873	0.983046	1.02963	1.0475
40.25	1.01268	0.999352	0.973136	0.877113	0.949345	0.986392	1.07798	1.06233
50.25	0.986765	0.983092	0.958157	0.840307	0.920873	0.983046	1.02963	1.0475
60.25	0.933372	0.959139	0.962706	0.803605	0.916633	0.946048	1.00115	0.977067
70.26	0.929166	0.948198	1.02332	0.776431	0.943495	0.961645	1.00054	0.994768
80.25	0.92295	0.99605	1.01237	0.731232	1.06161	0.971989	0.992359	0.941311
90.26	0.943497	0.972101	1.04062	0.733526	1.07319	0.971097	0.971242	0.977023
100.26	0.985158	0.942573	1.0958	0.765933	1.13485	0.9911	0.946476	1.08404
110.26	1.04678	0.939759	1.1358	0.812833	1.11577	1.02481	0.950602	1.15949
120.26	1.13209	1.06978	1.30256	0.909338	1.17718	1.13796	0.965567	1.14431
130.26	1.25355	1.17406	1.46576	1.08129	1.14923	1.23717	1.06446	1.28434
140.26	1.39645	1.3128	1.64499	1.29079	1.14268	1.33478	1.16721	1.38985
150.26	1.55763	1.38599	1.87565	1.53087	1.2854	1.48127	1.32188	1.50716
160.26	1.72643	1.52273	2.06602	1.84673	1.50437	1.65077	1.56191	1.72643
170.27	1.83064	1.63383	2.24767	2.23277	1.73159	1.8603	1.84184	1.99199
180.27	2.02452	1.71195	2.53892	2.61176	2.14159	2.02875	2.19445	2.2741
190.26	2.14257	1.84576	2.73442	3.12542	2.35345	2.29677	2.62531	2.56697
200.27	2.33648	1.97698	2.98801	3.31665	2.49681	2.49334	3.03989	2.82056
210.27	2.48147	2.14768	3.30633	3.54817	2.72229	2.72754	3.43727	3.01228
220.27	2.60643	2.39358	3.46992	3.81722	2.77673	3.00048	3.82798	3.209
230.27	2.58938	2.53648	4.00735	4.0092	3.0603	3.39597	4.06213	3.47913
240.27	2.66098	2.5068	4.35798	4.21132	3.28811	3.64728	4.38027	3.6
250.27	2.78228	2.60465	4.94104	4.55474	3.32636	3.75071	4.59776	3.6
260.27	2.88951	2.76205	5.0984	4.541	3.45135	3.80949	4.98839	3.6
270.27	2.89033	2.93499	5.05627	4.81761	3.66064	3.70896	5.19739	3.6
280.27	2.93035	3.08619	5.16545	4.95132	3.57435	3.70039	5.36659	3.6
290.26	2.89033	2.93499	4.92223	5.18191	3.57435	3.70896	5.51379	3.6
300.27	2.93035	3.08619	4.76379	5.26139	3.57435	3.70039	5.55099	3.6
310.27	2.93035	3.08619	4.76379	5.26139	3.57435	3.70039	5.55099	3.6
320.27	2.89111	2.99973	4.35958	5.21148	3.51105	3.70896	5.44561	3.68864
330.27	2.94112	2.84567	4.69353	5.20453	3.51105	3.70039	5.35334	3.68864
340.27	2.85604	2.92734	4.69353	5.14786	3.51105	3.70896	5.18154	3.68864
350.27	2.89111	2.88913	4.69353	5.16345	3.51105	3.70039	5.02278	3.68864
360.27	2.86941	2.69652	4.64681	4.93218	3.60966	3.70039	4.8943	3.68864
370.27	2.86482	2.78775	4.64681	4.78601	3.58667	3.70896	4.82868	3.68864
380.28	2.81515	2.77195	4.48142	4.68262	3.44298	3.70039	4.48316	3.62758
390.27	2.66613	2.67053	4.3149	4.39339	3.38883	3.4947	4.18105	3.42731
400.28	2.60185	2.62773	3.94372	4.1338	3.2464	3.21524	3.9919	3.21297
410.28	2.5323	2.52654	3.67106	3.8031	2.95038	2.89111	3.77181	2.86802
420.28	2.39163	2.45665	3.26076	3.42299	2.63558	2.57481	3.52587	2.39964
430.28	2.31019	2.35265	3.30472	3.05296	2.4056	2.30476	3.36153	2.05888
440.28	2.17538	2.28036	3.17766	2.79224	2.33104	2.1665	3.14692	1.8678
450.28	2.06373	2.13773	3.04597	2.73932	2.26696	2.01093	3.07747	1.62275
460.28	2.00188	1.93349	2.96611	2.59266	2.0791	1.96565	3.01194	1.47059
470.28	1.9335	1.87736	2.93461	2.49856	1.94829	1.87538	2.94024	1.4598
480.28	1.87127	1.79961	2.89535	2.38845	1.8346	1.87177	2.81405	1.44196
490.28	1.77854	1.74687	2.83328	2.44336	1.76954	1.86084	2.77157	1.34867
500.28	1.76256	1.68131	2.78985	2.38338	1.69593	1.87659	2.72213	1.31141
510.29	1.76567	1.62127	2.77251	2.33922	1.60244	1.90439	2.66796	1.28978
520.28	1.74798	1.52231	2.74952	2.32016	1.60286	1.85487	2.68214	1.21944
530.29	1.69433	1.52781	2.73317	2.31337	1.90995	1.82734	2.60894	1.11516
540.29	1.69227	1.55257	2.74009	2.36639	2.0394	1.84987	2.58308	1.07732
550.29	1.65468	1.5161	2.78031	2.39448	1.96205	1.97772	2.59063	1.06581
560.29	1.65478	1.5187	2.76506	2.3533	1.7293	1.97097	2.55188	1.05332
570.29	1.67387	1.49308	2.75727	2.45369	1.67611	2.03808	2.60426	0.991479
580.29	1.69574	1.49308	2.72814	2.56242	1.59613	2.12267	2.59461	0.973982
590.29	1.69497	1.49308	2.70815	2.68594	1.58352	2.15881	2.59505	1.00443
600.29	1.67515	1.49308	2.79826	2.73287	1.6039	2.20097	2.57236	0.989683

## Sheet: Magnitude of the change
Bar graph	WT + vector	WFS1 KO + vector	WFS1 KO + WFS1	WFS1 KO + CISD2
Coverslip 1	5.70625	2.7301	3.07838	4.68844
Coverslip 2	11.1163	1.10179	4.75826	5.00923
Coverslip 3	5.40892	0.910123	9.71479	7.01899
Coverslip 4	6.89392	0.043745	7.90087	9.15362
Coverslip 5	4.60431	2.51578	8.41318	7.06298
Coverslip 6	7.46756	3.44523	11.2953	5.553
Coverslip 7	5.61513	5.27578	8.46655	10.2992
Coverslip 8	14.1053		4.00795	9.99539
Coverslip 9	7.80944
Coverslip 10	10.7236
Coverslip 11	13.6098
