# Supplementary material for: Reciprocal rescue of Wolfram syndrome by two causative genes
Source: EMBO Rep. 2025 Apr 3;26(9):2459–82. doi: 10.1038/s44319-025-00436-2 (PMC12069674; doi:10.1038/s44319-025-00436-2)
Supplement: Supplementary file 5 — Source data Fig. 3 [file 44319_2025_436_MOESM5_ESM.zip › Figure 3/3D/3D Measurement of ER calcium release.xlsx]

## Sheet: WT + vector
Line graph
WT + vector
Time (sec)	Coverslip 1	Coverslip 2	Coverslip 3	Coverslip 4	Coverslip 5	Coverslip 6	Coverslip 7	Coverslip 8	Coverslip 9	Coverslip 10	Coverslip 11
0	0.982416	1.01652	1.00144	0.997895	1.00972	1.00085	0.994335	1.02857	1.00964	1.02697	1.00104
10.25	0.998177	1.02081	0.990166	0.99068	1.00684	1.0036	1.01108	1.00445	1.00518	1.00513	0.997216
20.25	1.02618	1.02235	1.0062	0.980798	0.994862	1.01484	1.00174	1.02857	1.00964	1.02697	1.00104
30.25	1.03321	1.01652	1.0093	0.919005	0.984119	1.01289	1.00299	1.00445	1.00518	1.00513	0.997216
40.25	1.01859	0.997547	0.999092	0.917691	1.00208	1.01913	0.99666	1.02857	1.00964	1.02697	1.00104
50.25	1.00754	0.9929	1.00144	1.00828	1.0149	1.01566	0.994335	1.00445	1.00518	1.00513	0.997216
60.25	0.974805	0.98451	0.990166	0.997895	1.0193	0.996735	1.01108	1.00072	0.995829	0.984415	1.00416
70.26	0.97545	0.981554	1.0062	0.99068	0.989929	0.97656	1.00174	0.966261	0.989342	0.983489	0.997579
80.24	0.984913	0.983812	1.01208	0.980798	0.977792	0.986254	0.993195	0.936437	0.978367	0.99176	0.995587
90.25	0.972279	0.972257	0.983579	0.919005	0.939592	0.968073	0.955429	0.904472	0.980418	0.998253	0.983148
100.26	0.982618	0.978127	0.947441	0.917691	0.93677	0.952499	0.955144	0.795183	0.958063	0.932127	0.91388
110.26	0.905403	0.933421	0.868479	0.86291	0.901401	0.896928	0.895119	0.714103	0.888639	0.871789	0.829351
120.26	0.837688	0.827505	0.816016	0.818296	0.824588	0.834884	0.826627	0.666887	0.808862	0.798175	0.755132
130.26	0.752704	0.781293	0.773804	0.729659	0.770326	0.743829	0.773007	0.649284	0.745551	0.751392	0.702341
140.26	0.693972	0.733759	0.729732	0.652077	0.730285	0.69633	0.706863	0.60198	0.698572	0.72685	0.656995
150.26	0.668575	0.677123	0.681827	0.592704	0.687539	0.627003	0.650704	0.571328	0.663134	0.683541	0.613722
160.26	0.640882	0.586639	0.641908	0.584819	0.629876	0.587487	0.6115	0.576099	0.64174	0.667453	0.614212
170.27	0.630887	0.556904	0.622414	0.5525	0.591248	0.548966	0.568482	0.564606	0.641989	0.640045	0.593741
180.26	0.635815	0.546893	0.601153	0.550294	0.567353	0.516274	0.560573	0.547369	0.625426	0.63641	0.569171
190.26	0.633003	0.526765	0.604091	0.549589	0.580729	0.500424	0.548506	0.567828	0.627909	0.605604	0.568232
200.27	0.644609	0.514923	0.595089	0.556823	0.58299	0.488151	0.528212	0.563285	0.614741	0.611512	0.564694
210.27	0.644105	0.521521	0.59482	0.567777	0.575918	0.491958	0.542896	0.543883	0.606105	0.605981	0.575675
220.27	0.653305	0.53968	0.610166	0.585331	0.586192	0.50137	0.568757	0.559286	0.616129	0.628736	0.560928
230.27	0.662541	0.573824	0.612719	0.578558	0.600888	0.533956	0.580353	0.546489	0.618638	0.633666	0.56063
240.27	0.678915	0.577503	0.639152	0.602672	0.600933	0.544962	0.596662	0.584791	0.613015	0.640649	0.550944
250.27	0.685482	0.593881	0.644546	0.631935	0.641377	0.568937	0.618651	0.597741	0.609244	0.656674	0.586493
260.27	0.716407	0.616052	0.654739	0.667106	0.655699	0.57574	0.641617	0.620924	0.604122	0.657075	0.58728
270.27	0.753528	0.647606	0.659896	0.69131	0.688901	0.603282	0.654062	0.635901	0.621405	0.652849	0.589648
280.28	0.762403	0.667739	0.66521	0.728593	0.694587	0.622026	0.670453	0.639528	0.620646	0.666704	0.599062
290.27	0.790446	0.695024	0.681533	0.737995	0.703465	0.643323	0.691644	0.64139	0.622208	0.683561	0.590342
300.27	0.811054	0.713577	0.694094	0.710751	0.71994	0.675752	0.706294	0.669445	0.634466	0.69308	0.604226
310.28	0.808894	0.754634	0.702683	0.722995	0.741054	0.694005	0.721472	0.662567	0.651695	0.712184	0.626011
320.28	0.809498	0.771692	0.716226	0.716704	0.755142	0.695813	0.757722	0.673837	0.662171	0.735228	0.649742
330.28	0.830902	0.792054	0.715171	0.755858	0.784795	0.730146	0.769425	0.700492	0.684764	0.741989	0.697228
340.28	0.85177	0.813619	0.72587	0.802248	0.807491	0.747187	0.771146	0.709685	0.6951	0.76596	0.730821
350.28	0.873602	0.806788	0.753909	0.808099	0.820986	0.753956	0.794277	0.727573	0.705027	0.791049	0.7508
360.28	0.878592	0.81622	0.77779	0.82456	0.817476	0.785292	0.814288	0.757663	0.73603	0.820507	0.79797
370.28	0.873708	0.834729	0.791883	0.826789	0.823465	0.815235	0.821222	0.781429	0.761518	0.838932	0.79615
380.28	0.868953	0.858225	0.785355	0.824715	0.848751	0.809406	0.819458	0.803098	0.798764	0.854855	0.814654
390.28	0.884488	0.880026	0.789897	0.85716	0.867706	0.830794	0.827423	0.807557	0.830356	0.865591	0.851394
400.28	0.925432	0.892192	0.793923	0.871475	0.8824	0.834745	0.871007	0.828608	0.855704	0.879806	0.88103
410.29	0.936154	0.881043	0.811499	0.882324	0.912574	0.843198	0.8887	0.838462	0.875567	0.903929	0.877261
420.29	0.939268	0.871928	0.835574	0.900923	0.944213	0.876222	0.894393	0.874637	0.889407	0.933477	0.87392
430.29	0.947583	0.894135	0.848846	0.894322	0.961339	0.878527	0.900502	0.886908	0.899427	0.927453	0.892378
440.29	0.965561	0.917996	0.859788	0.888293	0.968211	0.884672	0.908636	0.907639	0.91423	0.933635	0.918027
450.29	0.966216	0.94447	0.875798	0.921135	0.939038	0.879434	0.912838	0.912058	0.931574	0.933514	0.928515
460.29	0.957863	0.943754	0.883051	0.94069	0.937944	0.882858	0.925696	0.913573	0.938738	0.928652	0.920767
470.29	0.964681	0.944864	0.885072	0.918826	0.959351	0.916725	0.915449	0.916189	0.955418	0.947882	0.923749
480.29	0.988393	0.935134	0.882253	0.921369	0.979961	0.914741	0.930682	0.932138	0.961385	0.956482	0.950742
490.29	1.00338	0.94919	0.873856	0.925446	0.995919	0.952768	0.940565	0.947733	0.967483	0.986262	0.967041
500.29	1.0037	0.979323	0.882042	0.920561	0.995919	0.95913	0.948997	0.958273	0.976047	0.977147	0.966677
510.29	1.00808	0.986545	0.906388	0.935334	0.995919	0.939753	0.965012	0.983247	0.9727	0.98261	0.949896
520.3	1.00543	0.976635	0.93162	0.954437	0.995919	0.932744	0.964373	0.996145	0.982157	0.994171	0.949752
530.28	1.00164	0.981952	0.966804	0.94271	0.995919	0.941998	0.991941	0.996855	0.99523	0.990446	0.962931
540.29	1.00009	0.989496	0.965258	0.947731	0.995919	0.941795	0.989266	1.01312	0.996275	0.992594	0.978382
550.29	1.00009	1.01693	0.966876	0.944631	0.995919	0.959863	0.972113	1.01596	1.0036	1.00288	0.987599
560.29	1.00009	1.01693	0.955481	0.947069	0.995919	0.957211	0.995573	1.0051	1.01319	1.01112	0.981229
570.29	1.00009	1.01693	0.949659	0.927871	0.995919	0.975761	1.00021	1.01615	1.00705	1.02135	0.995839
580.29	1.00009	1.01693	0.966846	0.973196	0.995919	0.976993	1.00021	1.02092	0.996627	1.02135	0.995839
590.29	1.00009	1.01693	1.00442	0.976693	0.995919	0.969677	1.00021	1.02092	1.00081	1.02135	0.995839
600.29	1.00009	1.01693	1.00442	1.01425	0.995919	0.963562	1.00021	1.02092	1.00326	1.02135	0.995839

## Sheet: CISD2 KO + vector
Line graph
CISD2 KO + vector
Time (sec)	Coverslip 1	Coverslip 2	Coverslip 3	Coverslip 4	Coverslip 5	Coverslip 6	Coverslip 7	Coverslip 8	Coverslip 9	Coverslip 10	Coverslip 11
0	0.998965	1.00201	1.0472	0.994789	1.01863	1.01524	1.14947	1.00356	1.00767	0.997812	0.994318
10.25	1.00788	1.00079	1.05727	0.999733	1.01137	0.995397	1.14158	1.01008	0.991882	1.00219	1.00748
20.25	0.998965	1.00201	1.0472	0.994789	1.01863	1.01524	1.14947	1.00356	1.00767	0.997812	0.994318
30.25	1.00788	1.00079	1.05727	0.999733	1.01137	0.995397	1.14158	1.01008	0.991882	1.00219	1.00748
40.25	1.01384	1.00201	1.00427	1.01522	0.997735	1.00439	1.11243	1.008	0.990418	1.01346	1.00663
50.25	1.00686	1.00079	1.00427	1.00813	0.988291	0.984975	1.10382	0.990484	1.01003	1.02779	1.00721
60.25	0.997912	0.997199	1.0472	0.994835	0.983981	0.971234	1.09067	0.98788	1.0221	1.02857	1.01035
70.26	0.974544	1.00287	1.05727	0.98729	0.99518	1.02645	1.08887	1.00709	1.0285	1.02002	1.01489
80.24	0.954803	1.0217	1.02149	0.953638	1.0063	1.01973	1.08265	1.0171	1.00723	1.01812	1.01137
90.25	0.972387	1.0055	1.02185	0.964642	0.974306	0.976433	0.990748	0.982698	0.984491	1.01627	0.983087
100.26	0.972883	0.966423	1.00001	0.940987	0.963397	0.905376	0.928037	0.957954	0.963116	0.989757	0.964665
110.26	0.927235	0.917244	0.905291	0.901002	0.92498	0.849708	0.904167	0.926081	0.929332	0.970984	0.926228
120.26	0.868964	0.86158	0.868985	0.833072	0.885991	0.817755	0.874919	0.898114	0.894618	0.970356	0.914049
130.26	0.83996	0.803058	0.798418	0.785762	0.83274	0.801315	0.860885	0.890724	0.871553	0.946212	0.881184
140.26	0.802335	0.753837	0.757344	0.730991	0.779088	0.78427	0.842881	0.870495	0.859708	0.943692	0.822349
150.26	0.756259	0.725203	0.712174	0.71986	0.743075	0.761305	0.828878	0.867354	0.842182	0.929679	0.8085
160.26	0.718639	0.727423	0.721495	0.701999	0.705154	0.75449	0.807412	0.86623	0.847943	0.920765	0.803143
170.27	0.693311	0.729859	0.671859	0.737691	0.703616	0.761613	0.780395	0.851122	0.850502	0.917147	0.819209
180.26	0.700814	0.717337	0.651126	0.745736	0.700905	0.755068	0.775303	0.820589	0.826792	0.915774	0.807155
190.26	0.713979	0.699495	0.648931	0.769444	0.688943	0.758118	0.772878	0.820857	0.817469	0.907525	0.799827
200.27	0.693336	0.724866	0.666485	0.780731	0.728322	0.76137	0.824291	0.820813	0.82899	0.9135	0.795716
210.27	0.722241	0.749389	0.678042	0.80373	0.750488	0.791328	0.793676	0.828388	0.858139	0.908103	0.795477
220.27	0.751704	0.758181	0.687134	0.80647	0.776615	0.807136	0.813767	0.843619	0.874785	0.911143	0.784405
230.27	0.790181	0.783728	0.704213	0.804359	0.820471	0.804959	0.821441	0.843523	0.871733	0.922185	0.781098
240.27	0.809476	0.807462	0.760177	0.788987	0.807355	0.811479	0.825861	0.832523	0.864383	0.925246	0.783287
250.27	0.804827	0.843009	0.771838	0.798	0.813979	0.821777	0.866104	0.833646	0.85628	0.927687	0.822033
260.27	0.815927	0.852832	0.77663	0.826533	0.804736	0.83006	0.906484	0.846782	0.855118	0.933729	0.830874
270.27	0.836191	0.862724	0.793019	0.832885	0.82436	0.83926	0.884904	0.86007	0.867008	0.953396	0.83913
280.28	0.859069	0.855331	0.782883	0.845593	0.828942	0.8444	0.884114	0.863224	0.889177	0.96325	0.831523
290.27	0.855928	0.851809	0.788756	0.850293	0.833377	0.86053	0.898533	0.886728	0.907805	0.957834	0.84008
300.27	0.865166	0.863127	0.814142	0.85262	0.820574	0.847559	0.931366	0.895229	0.907078	0.954739	0.848575
310.28	0.871445	0.895979	0.838902	0.84936	0.842907	0.843398	0.965661	0.889753	0.900596	0.954886	0.846344
320.28	0.890761	0.901864	0.845373	0.858388	0.868534	0.8653	1.00227	0.897643	0.905673	0.956683	0.862676
330.28	0.918984	0.888468	0.850433	0.883678	0.902523	0.87708	1.01456	0.909093	0.919147	0.958988	0.870682
340.28	0.936247	0.906706	0.856928	0.882735	0.888788	0.905004	1.02336	0.917877	0.943338	0.962312	0.876134
350.28	0.935621	0.908627	0.820833	0.890413	0.891856	0.921135	1.03772	0.921358	0.943722	0.974807	0.901433
360.28	0.916432	0.900447	0.851667	0.884645	0.905102	0.914134	1.08063	0.916386	0.946954	0.991343	0.918581
370.28	0.923942	0.899259	0.872199	0.875692	0.892368	0.897382	1.07097	0.917726	0.940713	0.990054	0.919773
380.28	0.916526	0.892685	0.912471	0.908409	0.903545	0.894946	1.08338	0.941939	0.93975	0.991259	0.917668
390.28	0.929285	0.886656	0.930607	0.922378	0.935147	0.9085	1.08501	0.953192	0.95096	0.98412	0.911303
400.28	0.944935	0.877423	0.927509	0.923594	0.889926	0.925589	1.11878	0.9682	0.973404	0.982353	0.919988
410.29	0.938602	0.89138	0.930903	0.927778	0.907121	0.949508	1.13335	0.963684	0.974175	0.993166	0.928715
420.29	0.928238	0.889134	0.922335	0.903661	0.915503	0.959237	1.17718	0.953403	0.970963	1.00139	0.941809
430.29	0.920091	0.907392	0.927791	0.932862	0.913102	0.950683	1.17717	0.946053	0.982851	1.00139	0.956062
440.29	0.936462	0.92536	0.940726	0.945427	0.934244	0.951503	1.15325	0.953899	1.00178	0.995791	0.956529
450.29	0.942279	0.923703	0.930776	0.935966	0.91732	0.961981	1.15495	0.972684	1.00284	0.994285	0.953997
460.29	0.96283	0.889104	0.940945	0.94913	0.923424	0.984388	1.18422	0.987802	1.00667	0.993074	0.951969
470.29	0.954212	0.873655	0.955248	0.965961	0.934514	0.977683	1.16698	0.989923	0.984731	0.996795	0.965224
480.29	0.940433	0.892704	0.932371	0.963785	0.914495	0.993772	1.1448	0.990697	0.976502	0.990705	0.982674
490.29	0.937486	0.906338	0.916603	0.941887	0.940822	0.978013	1.15817	0.983492	0.994774	0.986871	0.98576
500.29	0.924392	0.90858	0.923442	0.927826	0.964307	0.984008	1.16047	0.973836	0.998956	0.987376	0.976558
510.29	0.942451	0.906803	0.936086	0.907417	0.964493	0.989878	1.17025	0.987689	1.00413	0.987595	0.97474
520.3	0.952191	0.920444	0.955691	0.924944	1.00045	1.01854	1.14475	1.00251	1.01141	0.993939	0.976144
530.28	0.950612	0.930826	0.943955	0.939238	0.997085	1.01652	1.14424	1.02403	1.01082	0.98981	0.980708
540.29	0.950309	0.92577	0.941536	0.971312	0.989382	1.00941	1.1282	1.03631	1.0068	0.987234	0.99569
550.29	0.941275	0.927197	0.954212	0.961785	0.989382	0.993765	1.14354	1.01847	1.0068	0.987838	1.00342
560.29	0.937146	0.951932	0.960731	0.950828	0.989382	1.00641	1.14354	1.00234	1.0068	0.988923	0.993408
570.29	0.944342	0.95149	0.971982	0.950526	0.989382	0.997526	1.14354	1.00234	1.0068	0.998286	0.993408
580.29	0.941576	0.942862	0.94638	0.951071	0.989382	0.990794	1.14354	1.00234	1.0068	0.998286	0.993408
590.29	0.941576	0.942862	0.94638	0.951071	0.989382	1.02158	1.14354	1.00234	1.0068	0.988923	0.993408
600.29	0.941576	0.942862	0.94638	0.951071	0.989382	1.01175	1.14354	1.00234	1.0068	0.998286	0.993408

## Sheet: CISD2 KO + WFS1
Line graph
CISD2 KO + WFS1
Time (sec)	Coverslip 1	Coverslip 2	Coverslip 3	Coverslip 4	Coverslip 5	Coverslip 6	Coverslip 7	Coverslip 8	Coverslip 9	Coverslip 10	Coverslip 11	Coverslip 12
0	0.999919	1.0093	1.02109	0.983164	1.00758	1.00327	1.01895	0.993239	0.985507	0.985986	0.941324	0.984183
10.25	1.0141	0.984735	0.977463	1.03575	1.03314	0.996734	1.0053	1.00793	1.00318	0.985986	0.978081	0.982405
20.25	0.999919	1.0093	1.02109	0.983164	1.01981	1.00211	0.989309	0.998834	1.00494	0.995675	1.02426	1.00362
30.25	1.0141	0.984735	0.977463	1.03575	1.00758	1.00327	1.01895	0.993239	0.985507	0.985986	0.941324	0.984183
40.25	0.990569	1.03731	0.980847	1.01821	1.03314	0.996734	1.0053	1.00793	1.00318	0.985986	0.978081	0.982405
50.25	0.995411	0.970375	1.0206	1.01571	1.01981	1.00211	0.989309	0.998834	1.00494	0.995675	1.02426	1.00362
60.25	0.99265	1.0093	0.988216	1.03505	1.00758	1.00327	1.01895	0.993239	0.985507	0.985986	0.941324	0.984183
70.26	0.999919	0.984735	1.02109	0.982058	1.03314	0.996734	1.0053	1.00793	1.00318	0.985986	0.978081	0.982405
80.24	1.0141	1.03731	0.977463	0.975629	1.01981	1.00211	0.989309	0.998834	1.00494	0.995675	1.02426	1.00362
90.25	0.990569	0.970375	0.980847	0.954425	0.983336	1.01243	0.986436	1.00271	1.00637	1.01834	1.05633	1.02979
100.26	0.995411	0.993639	1.0206	0.973448	0.95613	0.985459	0.98398	1.03284	1.01086	1.03651	1.05214	1.05367
110.26	0.99265	1.00465	0.988216	0.99622	0.979514	0.96999	0.988189	1.03438	1.01101	1.04463	1.04949	1.06203
120.26	0.990523	0.984756	1.00261	0.97547	1.0186	0.966602	0.911347	0.864583	0.891321	0.780269	0.852209	0.880527
130.26	0.904857	0.994447	0.888494	0.901109	0.849823	0.821342	0.840432	0.7409	0.727015	0.689914	0.853745	0.793251
140.26	0.658559	0.708008	0.71774	0.726686	0.569694	0.675629	0.706784	0.717946	0.619683	0.636719	0.70009	0.665274
150.26	0.526675	0.707504	0.578796	0.680269	0.661994	0.596135	0.592102	0.706427	0.637527	0.609201	0.627862	0.618113
160.26	0.549424	0.602227	0.578488	0.680908	0.562127	0.548158	0.572002	0.65251	0.597347	0.631043	0.63724	0.535273
170.27	0.525231	0.573126	0.554861	0.648197	0.468945	0.551737	0.539645	0.660985	0.571318	0.596824	0.588272	0.452863
180.26	0.511296	0.588225	0.578305	0.589736	0.49254	0.519629	0.571872	0.676209	0.570984	0.526638	0.583288	0.475346
190.26	0.508913	0.590436	0.583807	0.562057	0.501728	0.493154	0.566639	0.649559	0.601143	0.541823	0.584249	0.443032
200.27	0.534122	0.593885	0.610581	0.552723	0.490153	0.531242	0.561281	0.669612	0.60442	0.620999	0.613328	0.428577
210.27	0.573688	0.623527	0.602674	0.574836	0.500054	0.560684	0.567734	0.663149	0.606299	0.612205	0.617335	0.478843
220.27	0.592843	0.657357	0.592455	0.620341	0.524321	0.544555	0.640634	0.673003	0.679544	0.627279	0.597792	0.451887
230.27	0.653489	0.687598	0.635284	0.592189	0.58047	0.549307	0.680292	0.639426	0.673523	0.696	0.593295	0.487721
240.27	0.675897	0.692941	0.658529	0.639654	0.601876	0.604601	0.728839	0.694729	0.67728	0.694878	0.615815	0.514319
250.27	0.67613	0.709651	0.705216	0.669973	0.609578	0.581097	0.74647	0.695538	0.685896	0.663656	0.594458	0.540164
260.27	0.71896	0.707086	0.733024	0.691462	0.63457	0.604634	0.725874	0.743351	0.707566	0.724069	0.634669	0.552738
270.27	0.736501	0.751101	0.756497	0.711801	0.683459	0.664164	0.776122	0.769047	0.732835	0.727611	0.608049	0.578945
280.28	0.747662	0.724741	0.765984	0.706325	0.720775	0.708732	0.783029	0.787022	0.744798	0.751868	0.661281	0.613575
290.27	0.743548	0.753807	0.771785	0.725145	0.687179	0.734161	0.807468	0.782036	0.771206	0.770738	0.695841	0.616549
300.27	0.722782	0.760601	0.749344	0.752011	0.68929	0.68395	0.788106	0.806502	0.781008	0.760483	0.712916	0.672395
310.28	0.723765	0.798866	0.751901	0.735295	0.698252	0.683057	0.809332	0.818364	0.77399	0.771522	0.722419	0.670832
320.28	0.776008	0.799156	0.806723	0.762994	0.727561	0.745959	0.827428	0.831836	0.787254	0.77061	0.715996	0.735153
330.28	0.80588	0.77672	0.813048	0.778222	0.727596	0.79101	0.832859	0.821109	0.78941	0.793673	0.727309	0.786206
340.28	0.788287	0.778902	0.823873	0.803168	0.775384	0.832186	0.841001	0.844764	0.800106	0.783676	0.738337	0.824931
350.28	0.81799	0.801262	0.811075	0.830408	0.797651	0.755392	0.838416	0.860492	0.823953	0.803641	0.74592	0.839806
360.28	0.80638	0.81276	0.828579	0.791184	0.796155	0.818232	0.859713	0.875761	0.838905	0.815503	0.76279	0.864441
370.28	0.827169	0.83218	0.82399	0.798075	0.80868	0.835436	0.88821	0.887336	0.85201	0.816694	0.778517	0.874276
380.28	0.844095	0.834688	0.852304	0.827258	0.836176	0.860488	0.884372	0.892879	0.861183	0.838957	0.803178	0.874967
390.28	0.86299	0.830143	0.856283	0.827557	0.804011	0.893728	0.892109	0.891046	0.864484	0.854334	0.806206	0.863766
400.28	0.85306	0.836674	0.88153	0.812573	0.796587	0.857375	0.891897	0.89921	0.876402	0.830616	0.798775	0.871971
410.29	0.839526	0.820096	0.858612	0.817253	0.810975	0.900917	0.901108	0.914345	0.885753	0.846712	0.805827	0.908977
420.29	0.849203	0.873517	0.863247	0.829678	0.887035	0.904093	0.918646	0.920402	0.889996	0.856691	0.813622	0.930201
430.29	0.863351	0.874928	0.882788	0.852837	0.890773	0.918533	0.927311	0.934936	0.902937	0.859544	0.820062	0.925944
440.29	0.864455	0.869929	0.888467	0.853699	0.883563	0.915265	0.930763	0.939497	0.895586	0.832514	0.836358	0.915907
450.29	0.892711	0.893659	0.919239	0.854091	0.863252	0.925676	0.933768	0.926829	0.893444	0.869371	0.832759	0.923968
460.29	0.863781	0.893868	0.897618	0.861277	0.88326	0.953606	0.935617	0.911451	0.907777	0.91231	0.851883	0.936717
470.29	0.881821	0.886534	0.92354	0.862963	0.873033	0.962591	0.947218	0.923227	0.906146	0.93404	0.876969	0.951662
480.29	0.891598	0.910399	0.918782	0.893092	0.93068	0.967782	0.952597	0.939751	0.899143	0.95379	0.888928	0.970695
490.29	0.894443	0.89927	0.921052	0.88611	0.935567	0.947989	0.9471	0.958757	0.904081	0.945572	0.891619	0.973333
500.29	0.881758	0.927832	0.924225	0.89461	0.911469	0.928161	0.952425	0.974118	0.916635	0.954462	0.899523	0.973447
510.29	0.883686	0.915384	0.942596	0.904776	0.927487	0.94329	0.957939	0.977494	0.938552	0.97095	0.89234	0.973282
520.3	0.876657	0.889037	0.931788	0.911204	0.93353	0.968344	0.970115	0.980562	0.945316	0.981323	0.887107	0.96549
530.28	0.891603	0.919438	0.957382	0.926757	0.942675	0.990787	0.974746	0.972971	0.951254	0.977706	0.878298	0.972067
540.29	0.902134	0.969896	0.964682	0.947148	0.97129	1.0014	0.984338	0.978381	0.956872	0.979171	0.887269	0.993156
550.29	0.927908	0.958778	0.979901	0.923707	0.965563	0.988346	0.98213	0.991603	0.951586	0.975183	0.886041	0.983303
560.29	0.933882	0.965205	0.99141	0.915454	0.969961	0.991655	0.979095	0.990046	0.95496	0.992047	0.901909	0.998172
570.29	0.931859	0.943628	0.992983	0.9186	0.959915	0.977266	0.970806	0.981911	0.974998	1.00469	0.947678	0.995828
580.29	0.932432	0.976534	0.985921	0.940403	0.967591	0.966227	0.969864	0.98647	0.980134	1.00848	0.99095	0.973696
590.29	0.967493	0.984735	0.974339	0.994862	0.989881	0.978792	0.984504	0.993755	0.984586	1.011	1.00577	0.987557
600.29	0.949532	0.978751	0.987641	0.991411	1.00778	0.997481	0.996783	0.993755	0.984188	0.993826	0.986283	0.987557

## Sheet: CISD2 KO + CISD2
Line graph
CISD2 KO + CISD2
Time (sec)	Coverslip 1	Coverslip 2	Coverslip 3	Coverslip 4	Coverslip 5	Coverslip 6	Coverslip 7	Coverslip 8	Coverslip 9	Coverslip 10	Coverslip 11	Coverslip 12	Coverslip 13	Coverslip 14
0	1.01004	1.00195	1.00861	1.00738	1.03786	0.995298	1.03855	1.04092	1.01241	1.01049	0.996585	0.987014	1.0004	0.97366
10.25	0.989965	1.00004	1.00287	0.999216	1.03786	1.00732	1.03855	1.07061	1.01241	1.01153	1.00341	1.00023	1.0078	0.97366
20.25	1.01004	1.00195	1.00861	1.00738	1.03786	0.995298	1.03855	1.05954	1.00623	1.00175	1.01159	0.987014	0.993336	0.986058
30.25	0.989965	1.00004	1.00287	0.999216	1.03786	1.00732	1.03855	1.04092	1.01241	1.01049	0.996585	0.987014	1.0004	0.97366
40.25	0.98954	0.998008	1.00795	0.993405	1.01112	0.997382	1.03855	1.07061	1.01241	1.01153	1.00341	1.00023	1.0078	0.97366
50.25	1.01004	0.984907	1.00469	1.00738	1.01282	1.00815	1.03855	1.05954	1.00623	1.00175	1.01159	0.987014	0.993336	0.986058
60.25	0.989965	1.00195	1.00671	0.999216	1.00087	0.995298	1.03855	1.02197	0.998268	0.992369	0.996585	1.00023	0.989599	0.997043
70.26	0.98954	1.00004	0.990993	0.993405	0.97159	1.00732	1.01143	1.04092	0.994787	0.992775	1.00341	1.0021	1.00163	1.04324
80.24	1.01045	0.998008	0.97819	1.00882	0.96574	0.997382	0.976498	1.07061	0.988304	0.991087	1.01159	1.01066	1.00724	1.0604
90.25	0.990925	0.984907	0.98201	1.01846	0.961552	1.00815	0.973516	1.05954	0.982022	0.996845	1.01178	1.01513	1.01263	1.05785
100.26	1.00567	0.989876	0.981919	0.98778	0.953947	1.01673	0.963882	1.02197	0.968533	0.987427	0.985372	1.02398	1.01141	1.03416
110.26	0.920446	0.971734	0.93189	0.95589	0.929875	0.934558	0.951797	0.914306	0.90874	0.930628	0.90209	0.892361	0.937358	0.962635
120.26	0.871058	0.904213	0.854182	0.828165	0.884665	0.843326	0.861179	0.867763	0.821926	0.867343	0.841213	0.827967	0.86046	0.822012
130.26	0.820281	0.836372	0.766514	0.720815	0.795579	0.738742	0.805342	0.823139	0.745032	0.817023	0.777279	0.752585	0.801839	0.770507
140.26	0.782581	0.761516	0.712158	0.673524	0.742581	0.679195	0.723628	0.770382	0.697174	0.761544	0.713524	0.680071	0.676533	0.672373
150.26	0.754867	0.719592	0.700735	0.59887	0.703235	0.641385	0.704477	0.748037	0.669896	0.680901	0.665622	0.600984	0.594301	0.590991
160.26	0.747679	0.671974	0.673777	0.58854	0.688443	0.612503	0.654618	0.730574	0.632189	0.61661	0.621999	0.536316	0.57528	0.54871
170.27	0.696076	0.635325	0.6669	0.52449	0.628232	0.599283	0.645311	0.729079	0.632734	0.588813	0.556533	0.512251	0.490023	0.504633
180.26	0.693134	0.608439	0.660314	0.554046	0.640683	0.588232	0.626787	0.69864	0.615827	0.575662	0.542556	0.496568	0.426866	0.479117
190.26	0.699599	0.624759	0.660438	0.557397	0.66808	0.575817	0.656645	0.704694	0.605236	0.549818	0.527212	0.485529	0.40566	0.461464
200.27	0.695653	0.621244	0.661254	0.571874	0.653475	0.555871	0.641218	0.716041	0.591445	0.547674	0.531033	0.473034	0.414794	0.464903
210.27	0.719663	0.605249	0.669598	0.571932	0.65428	0.567974	0.659878	0.708986	0.602443	0.553576	0.514325	0.488466	0.450215	0.444462
220.27	0.692651	0.609944	0.702792	0.566217	0.648951	0.561787	0.651746	0.672001	0.606607	0.559476	0.526518	0.507145	0.451584	0.469627
230.27	0.723708	0.62061	0.727428	0.606246	0.678169	0.62307	0.653757	0.672526	0.611858	0.558036	0.526344	0.518727	0.459704	0.469723
240.27	0.758676	0.663654	0.727759	0.581823	0.694298	0.616596	0.690097	0.711744	0.617123	0.555216	0.54145	0.547493	0.47681	0.5063
250.27	0.758551	0.666105	0.754615	0.621425	0.683094	0.646317	0.702281	0.735519	0.626891	0.556466	0.560457	0.570304	0.509141	0.502604
260.27	0.770209	0.66445	0.760265	0.618558	0.704611	0.680616	0.719464	0.758289	0.639334	0.569801	0.582209	0.579685	0.536766	0.535612
270.27	0.791104	0.688119	0.766902	0.629221	0.73009	0.674656	0.739481	0.780128	0.648515	0.58544	0.615407	0.603751	0.56642	0.543736
280.28	0.80165	0.705784	0.774032	0.645336	0.731824	0.69415	0.775435	0.789959	0.661749	0.601229	0.650078	0.613872	0.591736	0.572302
290.27	0.818839	0.703485	0.767406	0.636132	0.767205	0.67826	0.771647	0.788922	0.670491	0.624708	0.674967	0.630155	0.612125	0.596977
300.27	0.833344	0.699886	0.790253	0.685637	0.730433	0.717632	0.769074	0.795912	0.676459	0.645704	0.698662	0.647599	0.62924	0.599906
310.28	0.814613	0.7185	0.805088	0.701289	0.753	0.748151	0.782029	0.796244	0.702009	0.65855	0.710803	0.665874	0.651824	0.642411
320.28	0.81765	0.734591	0.801001	0.704649	0.754647	0.753973	0.796924	0.805377	0.717403	0.672762	0.727618	0.694173	0.695434	0.655692
330.28	0.812124	0.727929	0.839318	0.717057	0.766717	0.760278	0.822209	0.812088	0.727126	0.690893	0.731821	0.724792	0.721603	0.681631
340.28	0.894823	0.72982	0.835157	0.716418	0.792132	0.781587	0.829883	0.830976	0.741173	0.704236	0.740202	0.754855	0.749826	0.687971
350.28	0.875238	0.753465	0.842953	0.717649	0.813925	0.757014	0.842798	0.843125	0.753725	0.719226	0.758017	0.76487	0.761154	0.719918
360.28	0.850148	0.779253	0.839146	0.7445	0.835062	0.781753	0.869939	0.843204	0.768567	0.738921	0.770846	0.780597	0.77774	0.744663
370.28	0.8607	0.777658	0.834815	0.765432	0.843891	0.798354	0.878707	0.853882	0.779947	0.754925	0.785405	0.803531	0.799373	0.760628
380.28	0.855684	0.776096	0.827367	0.779331	0.866603	0.82186	0.892004	0.867787	0.783799	0.764741	0.780605	0.811956	0.815287	0.760966
390.28	0.846132	0.78081	0.857841	0.782535	0.866882	0.836195	0.904833	0.867795	0.798113	0.779407	0.788304	0.82044	0.843779	0.791856
400.28	0.878453	0.806731	0.841801	0.816269	0.907664	0.819486	0.90728	0.859906	0.813017	0.790508	0.797757	0.829901	0.866701	0.806072
410.29	0.873227	0.815235	0.861594	0.830758	0.926157	0.836678	0.914405	0.861884	0.829649	0.801246	0.806814	0.848468	0.872702	0.802605
420.29	0.869334	0.79018	0.859558	0.82296	0.910066	0.873815	0.927094	0.879017	0.842432	0.809214	0.80449	0.861032	0.891635	0.814744
430.29	0.877296	0.811287	0.884396	0.825312	0.907362	0.866357	0.935651	0.889222	0.859892	0.817313	0.814565	0.875004	0.90452	0.832605
440.29	0.886513	0.812436	0.883115	0.837567	0.914784	0.881231	0.946786	0.893257	0.868037	0.831251	0.826992	0.894046	0.926419	0.874646
450.29	0.879008	0.825965	0.866187	0.832911	0.942487	0.867175	0.96818	0.871091	0.873862	0.843018	0.834876	0.904476	0.930932	0.9051
460.29	0.875673	0.831464	0.877499	0.854798	0.935489	0.866595	0.978368	0.860605	0.897363	0.858239	0.846565	0.913372	0.935071	0.921078
470.29	0.881973	0.809913	0.879851	0.854944	0.97356	0.922911	0.98556	0.877527	0.909235	0.869903	0.859664	0.915951	0.92773	0.930975
480.29	0.9079	0.826221	0.887261	0.86624	0.968013	0.900696	0.97845	0.894387	0.919588	0.885435	0.869393	0.923302	0.940644	0.940845
490.29	0.914694	0.85218	0.893643	0.895917	0.936038	0.897257	0.978354	0.9059	0.927515	0.8923	0.879169	0.931054	0.955847	0.94434
500.29	0.914831	0.869437	0.887511	0.875897	0.932604	0.906076	1.00443	0.91325	0.932245	0.904224	0.894253	0.934381	0.960099	0.951318
510.29	0.935171	0.882366	0.881816	0.927549	0.986897	0.905964	1.00302	0.913577	0.921855	0.916021	0.903352	0.93584	0.972534	0.95984
520.3	0.916676	0.865032	0.891053	0.934166	0.962055	0.913919	1.01212	0.902071	0.926697	0.929663	0.916578	0.942043	0.996116	0.969528
530.28	0.913731	0.885464	0.910238	0.896028	0.951473	0.908909	1.0065	0.88652	0.937764	0.927312	0.936695	0.953366	0.990639	0.963226
540.29	0.921497	0.895004	0.905575	0.921086	0.938907	0.914229	1.00083	0.875998	0.956482	0.935709	0.946085	0.95102	0.981736	0.94236
550.29	0.920897	0.896205	0.903547	0.916551	0.948521	0.928523	1.01984	0.871802	0.969847	0.943384	0.968125	0.957773	0.965532	0.949365
560.29	0.926717	0.909505	0.899537	0.911251	0.961399	0.935397	1.02199	0.91034	0.979908	0.952644	0.975838	0.964329	0.959757	0.952181
570.29	0.930374	0.897066	0.923983	0.956873	0.952593	0.96356	1.03235	0.974879	0.988848	0.964188	0.978493	0.971046	0.968907	0.953602
580.29	0.94181	0.894875	0.921293	0.921319	0.968437	0.96283	1.03054	1.01223	1.00231	0.967947	0.993423	0.978966	0.971329	0.975923
590.29	0.954832	0.907948	0.921293	0.940168	0.951863	0.952623	1.03209	0.996948	1.00692	0.975068	0.992803	0.986656	1.00235	0.975923
600.29	0.954832	0.922073	0.921293	0.940168	0.951863	0.946053	1.03209	0.996948	1.00692	0.987987	0.992803	0.986656	1.00235	0.975923

## Sheet: AOC
Bar graph	WT + vector	CISD2 KO + vector	CISD2 KO + WFS1	CISD2 KO + CISD2
Coverslip 1	-75.1	-52.6	-94	-88.7
Coverslip 2	-96.7	-58	-81.1	-102.8
Coverslip 3	-108.3	-61.6	-79.8	-108.9
Coverslip 4	-97.1	-54.9	-90.4	-129.2
Coverslip 5	-90.6	-51.7	-97.5	-94.1
Coverslip 6	-106	-43	-88.6	-106.7
Coverslip 7	-101	24.5	-71.8	-60.4
Coverslip 8	-105.8	-28	-65	-67.5
Coverslip 9	-92.4	-23.1	-81.9	-95.6
Coverslip 10	-79.8	-5.6	-83.7	-109.4
Coverslip 11	-102	-39.9	-102.3	-107.4
Coverslip 12			-96.7	-107.3
Coverslip 13				-107.4
Coverslip 14				-145.3
