# Supplementary material for: Reciprocal rescue of Wolfram syndrome by two causative genes
Source: EMBO Rep. 2025 Apr 3;26(9):2459–82. doi: 10.1038/s44319-025-00436-2 (PMC12069674; doi:10.1038/s44319-025-00436-2)
Supplement: Supplementary file 5 — Source data Fig. 3 [file 44319_2025_436_MOESM5_ESM.zip › Figure 3/3A/3A Measurement of ER calcium release.xlsx]

## Sheet: WT + vector
Line graph
WT + vector
Time (sec)	Coverslip 1	Coverslip 2	Coverslip 3	Coverslip 4	Coverslip 5	Coverslip 6	Coverslip 7	Coverslip 8	Coverslip 9	Coverslip 10	Coverslip 11
0	0.995349	1.04767	1.01939	0.997932	0.998499	1.01232	1.00679	1.00006	1.00165	0.991841	1.00405
10.25	1.00397	1.04047	1.00417	1.00739	0.997352	1.005	0.997583	0.99699	0.999721	1.00165	1.00399
20.25	1.00378	1.01736	0.989799	1.00251	0.998499	1.00369	1.01338	0.994049	0.999398	0.998346	1.00405
30.25	0.996895	1.04767	1.00425	0.997932	0.997352	0.993469	1.01232	0.99699	1.00207	0.991841	1.00399
40.25	0.995349	1.04047	1.00495	1.00739	0.982453	1.01232	1.00679	1.00328	1.00262	1.00165	1.00214
50.25	1.00397	1.01736	0.99735	1.00251	0.99365	1.005	0.997583	0.996655	1.00165	0.998346	1.00399
60.25	1.00378	0.99004	1.00504	0.997898	1.00091	1.00369	0.987701	1.00006	0.999721	0.991841	1.00405
70.26	0.996895	1.00076	0.990659	0.994276	1.00819	0.993469	0.982226	0.99699	0.999398	1.00165	1.00399
80.24	0.988734	0.992644	0.984393	1.01926	1.01108	0.985521	0.983826	0.994049	0.99454	0.998346	1.00097
90.25	0.989233	0.967273	0.992617	1.0361	1.00787	0.938338	0.991209	0.973993	0.994146	0.991841	0.984869
100.26	0.957217	0.943778	0.997314	1.00746	0.98454	0.961775	0.95056	0.956886	0.99582	0.986743	0.959704
110.26	0.924572	0.913467	0.959451	0.946492	0.952726	0.945791	0.922571	0.903544	0.960374	0.948919	0.932378
120.26	0.831539	0.868095	0.908545	0.886485	0.887995	0.880999	0.907838	0.873932	0.921643	0.905083	0.896581
130.26	0.792559	0.786034	0.817034	0.76612	0.807535	0.864669	0.867865	0.829087	0.870791	0.862239	0.849062
140.26	0.718643	0.634757	0.709704	0.644759	0.70499	0.849792	0.817639	0.773234	0.838168	0.805752	0.795966
150.26	0.6391	0.527625	0.57544	0.576721	0.672435	0.820605	0.784421	0.720593	0.796349	0.748963	0.73442
160.26	0.57388	0.454349	0.54297	0.499613	0.615915	0.82284	0.738002	0.672961	0.785722	0.715424	0.694318
170.27	0.529128	0.411997	0.517989	0.475327	0.591397	0.801316	0.717032	0.66886	0.753285	0.682081	0.673632
180.26	0.531673	0.382502	0.518832	0.457107	0.57023	0.77396	0.696109	0.665122	0.745036	0.658796	0.653078
190.26	0.543574	0.408296	0.524705	0.460405	0.579071	0.775219	0.675372	0.648364	0.748721	0.637174	0.62521
200.27	0.514629	0.435775	0.537861	0.496409	0.583606	0.756918	0.661255	0.64346	0.734135	0.637126	0.614056
210.27	0.540227	0.45997	0.559485	0.510523	0.603777	0.752896	0.656487	0.638967	0.728876	0.647572	0.60234
220.27	0.534634	0.455244	0.57056	0.525941	0.624521	0.733712	0.651095	0.647285	0.741373	0.650331	0.599323
230.27	0.556418	0.467588	0.593953	0.553038	0.651513	0.710008	0.646296	0.669939	0.751704	0.668783	0.620589
240.27	0.595627	0.488391	0.619247	0.580764	0.685995	0.705933	0.635481	0.668762	0.753418	0.670907	0.619925
250.27	0.624906	0.52282	0.626267	0.614477	0.712307	0.688762	0.640258	0.650011	0.762624	0.693171	0.635687
260.27	0.658368	0.562651	0.661286	0.653249	0.729969	0.677607	0.646189	0.656332	0.778154	0.714737	0.648665
270.27	0.682213	0.585008	0.679124	0.669137	0.761103	0.676525	0.659044	0.676698	0.77772	0.737537	0.657134
280.28	0.722949	0.583107	0.70038	0.691137	0.788961	0.683539	0.670515	0.681699	0.779645	0.752543	0.673636
290.27	0.727527	0.590661	0.725605	0.725291	0.810947	0.68693	0.682944	0.706529	0.799095	0.775534	0.696118
300.27	0.738641	0.620514	0.75092	0.734689	0.820702	0.68018	0.695437	0.72831	0.811388	0.787437	0.706454
310.28	0.773597	0.660319	0.774586	0.750841	0.837139	0.693884	0.705379	0.745136	0.82657	0.794754	0.744994
320.28	0.786746	0.693738	0.79424	0.787717	0.858882	0.704135	0.725768	0.752305	0.827432	0.823568	0.770043
330.28	0.824892	0.710584	0.816282	0.810823	0.879042	0.717427	0.746236	0.773702	0.842682	0.849129	0.790638
340.28	0.824012	0.721523	0.826521	0.822363	0.900862	0.712304	0.763855	0.777898	0.850201	0.849367	0.801451
350.28	0.846684	0.763451	0.837562	0.839891	0.906141	0.730424	0.794008	0.785919	0.869992	0.858907	0.810306
360.28	0.867275	0.79703	0.859604	0.861699	0.915751	0.726021	0.811231	0.811059	0.886437	0.877609	0.819715
370.28	0.909543	0.800759	0.86388	0.875844	0.927292	0.752011	0.826394	0.823488	0.890335	0.892476	0.829329
380.28	0.920951	0.814125	0.907844	0.898547	0.931698	0.767813	0.844726	0.854893	0.894413	0.898934	0.855592
390.28	0.918237	0.825986	0.917633	0.922075	0.942212	0.774807	0.85582	0.873735	0.895072	0.892094	0.871139
400.28	0.917185	0.836001	0.928177	0.927267	0.93983	0.795541	0.874247	0.875585	0.907902	0.904488	0.881441
410.29	0.917719	0.841669	0.944424	0.947325	0.953958	0.814154	0.893045	0.867148	0.918636	0.904278	0.883967
420.29	0.932916	0.857143	0.953076	0.973395	0.950266	0.833341	0.909466	0.872206	0.929918	0.908499	0.879454
430.29	0.963306	0.894314	0.956407	0.989087	0.948551	0.849114	0.920811	0.888423	0.936973	0.906461	0.896462
440.29	0.976474	0.908786	0.966658	1.02033	0.960632	0.863244	0.938332	0.890745	0.939442	0.913981	0.917699
450.29	0.964411	0.912878	0.97266	1.01119	0.959608	0.8792	0.948128	0.904491	0.948176	0.930438	0.931417
460.29	0.952827	0.942586	0.993776	1.01188	0.957621	0.894587	0.957791	0.910256	0.957437	0.944033	0.937631
470.29	0.978267	0.957601	1.00023	1.01794	0.964272	0.905307	0.96574	0.920008	0.971226	0.954832	0.94094
480.29	1.00388	0.990864	0.987175	1.00983	0.969188	0.918739	0.967346	0.927016	0.978822	0.954024	0.94699
490.29	1.02046	0.9742	0.983981	1.01029	0.978289	0.944036	0.973671	0.93991	0.984376	0.958085	0.960662
500.29	1.0228	0.960574	1.00486	1.02539	0.981114	0.955776	0.983391	0.943546	0.980408	0.959396	0.968388
510.29	1.01791	0.943181	1.00333	1.03113	0.973669	0.968587	0.986143	0.968201	0.982091	0.967732	0.96709
520.3	1.00243	0.942724	0.986195	1.01245	0.977452	0.971721	0.986651	0.984677	0.991877	0.97124	0.971252
530.28	1.00791	0.953397	0.987963	1.01375	0.975379	0.975737	1.00534	0.984359	0.992928	0.97717	0.973673
540.29	1.01331	0.990859	1.00843	1.00899	0.984604	0.980886	1.00855	0.98624	0.997087	0.990629	0.986889
550.29	1.02271	1.00259	1.0175	1.01481	0.998988	0.979083	1.00855	0.989092	0.997087	0.99843	0.991391
560.29	1.00923	1.00815	1.01398	1.02172	1.0026	0.988223	1.00855	0.997195	0.997087	0.99843	0.99767
570.29	1.00221	1.02412	1.02109	1.01693	0.997027	1.00653	1.00855	0.997195	0.997087	0.99843	0.99767
580.29	1.00999	1.02695	1.02117	1.01512	0.997027	1.0115	1.00855	0.997195	0.997087	0.99843	0.99767
590.29	1.02028	1.02111	1.01542	1.00858	0.997027	1.00778	1.00855	0.997195	0.997087	0.99843	0.99767
600.29	1.0229	1.05638	1.01542	0.994177	0.997027	1.00778	1.00855	0.997195	0.997087	0.99843	0.99767

## Sheet: WFS1 KO + vector
Line graph
WFS1 KO + vector
Time (sec)	Coverslip 1	Coverslip 2	Coverslip 3	Coverslip 4	Coverslip 5	Coverslip 6	Coverslip 7	Coverslip 8	Coverslip 9	Coverslip 10	Coverslip 11	Coverslip 12	Coverslip 13	Coverslip 14
0	1.00965	1.02036	1.00316	1.00734	1.00377	0.992086	1.00449	1.00056	1.00193	1.00976	1.0057	0.996407	1.00144	0.992664
10.25	1.00545	1.01055	0.996837	1.01205	1.00377	0.992086	0.998226	1.00032	0.998067	1.00976	1.0057	1.00341	1.00164	0.996712
20.25	1.00327	1.00054	1.00316	1.00734	1.00377	0.992086	0.999905	1.00038	0.998805	1.01138	1.01858	1.00142	0.998915	1.00232
30.25	1.00898	1.02036	0.996837	1.01205	1.00377	0.992086	0.997376	0.99813	1.009	1.00976	1.0057	0.996407	0.992495	0.992664
40.25	1.01716	1.01055	0.999937	0.998151	1.00769	0.994016	1.00449	1.00056	1.00972	1.00976	1.0057	1.00341	1.00004	0.996712
50.25	1.018	1.00054	0.977307	1.00714	1.00035	1.00387	0.998226	1.00032	0.997659	1.01138	1.01858	1.00142	1.00548	1.00232
60.25	1.01474	0.994531	0.978007	0.995605	0.996658	1.00382	0.999905	1.00038	0.9978	1.00765	1.02073	1.00242	1.00528	1.00799
70.26	1.00084	0.981955	0.966221	0.97972	0.991543	1.00621	0.997376	0.99813	0.997182	1.00227	1.01054	0.996349	1.00392	1.00032
80.24	1.00083	0.994329	0.962496	0.975837	0.986611	1.00411	0.997376	1.00061	0.985151	0.987661	0.996237	0.994514	0.992614	0.990338
90.25	1.00117	0.997735	0.956187	0.979753	0.981702	1.00361	0.98917	0.989898	0.972867	0.980434	0.990267	0.992337	0.978329	0.99113
100.26	0.990958	0.980417	0.924528	0.937462	0.937923	0.984374	0.981766	0.985864	0.962389	0.971275	0.971285	0.970486	0.966136	0.973551
110.26	0.988805	0.980793	0.895316	0.901487	0.90974	0.968524	0.968456	0.962881	0.951406	0.960609	0.959323	0.947168	0.94924	0.947157
120.26	0.989296	0.97138	0.882747	0.874391	0.886749	0.929513	0.945223	0.93779	0.934126	0.942437	0.93717	0.930602	0.938746	0.934818
130.26	0.970293	0.960073	0.864547	0.832927	0.866776	0.922224	0.922542	0.919536	0.917753	0.933712	0.922985	0.919967	0.926456	0.929302
140.26	0.959528	0.919782	0.841473	0.810371	0.849173	0.904475	0.904888	0.895131	0.901222	0.918141	0.908849	0.912954	0.917882	0.918399
150.26	0.949391	0.89091	0.825703	0.801419	0.827145	0.905772	0.881469	0.876163	0.894222	0.910346	0.89682	0.902952	0.91224	0.906986
160.26	0.926982	0.87417	0.808982	0.783966	0.81917	0.89	0.874668	0.861215	0.884338	0.899003	0.874322	0.883429	0.909985	0.893569
170.27	0.919237	0.875064	0.819115	0.775079	0.794157	0.873565	0.866992	0.840959	0.868155	0.885765	0.852508	0.86518	0.909147	0.887506
180.26	0.915805	0.869426	0.8074	0.767171	0.796059	0.863814	0.86365	0.822641	0.869904	0.869739	0.843943	0.859571	0.900441	0.882941
190.26	0.916863	0.84944	0.801837	0.760163	0.805607	0.859727	0.860652	0.822269	0.872541	0.851021	0.844151	0.868017	0.890055	0.882445
200.27	0.918614	0.832847	0.797351	0.774514	0.802858	0.854663	0.8547	0.818524	0.857559	0.844747	0.846507	0.871807	0.886286	0.876142
210.27	0.911485	0.840055	0.793123	0.776567	0.813261	0.867006	0.855294	0.826105	0.852332	0.844122	0.85366	0.877266	0.890891	0.87564
220.27	0.911536	0.846271	0.78303	0.792362	0.820593	0.872225	0.854337	0.816587	0.842876	0.829377	0.852315	0.877221	0.896559	0.875418
230.27	0.921538	0.85366	0.789129	0.783889	0.8106	0.88798	0.855379	0.816369	0.844642	0.820336	0.846224	0.883691	0.893814	0.879895
240.27	0.91987	0.877677	0.795962	0.781318	0.80871	0.88421	0.849882	0.827495	0.854075	0.815128	0.842502	0.895348	0.889124	0.891537
250.27	0.906985	0.891282	0.799244	0.784219	0.801846	0.889365	0.846553	0.823068	0.867289	0.813762	0.837977	0.909871	0.887441	0.895137
260.27	0.904407	0.891622	0.785066	0.811791	0.813179	0.897475	0.854378	0.826258	0.879787	0.810683	0.84053	0.913829	0.901496	0.900993
270.27	0.902686	0.889841	0.809	0.807212	0.807631	0.902888	0.860256	0.826341	0.871528	0.816426	0.845709	0.91672	0.917081	0.895956
280.28	0.918732	0.893257	0.808293	0.831667	0.816589	0.903826	0.865281	0.832557	0.861277	0.824933	0.847593	0.915347	0.91602	0.90044
290.27	0.932468	0.898334	0.800721	0.834352	0.810398	0.910568	0.866698	0.846975	0.870647	0.823813	0.852272	0.915091	0.918632	0.904827
300.27	0.944514	0.901195	0.801214	0.847733	0.823231	0.908407	0.870811	0.858302	0.88039	0.825307	0.868381	0.917292	0.919419	0.91348
310.28	0.944249	0.902633	0.807772	0.85784	0.825355	0.910405	0.879711	0.871327	0.890576	0.822626	0.875048	0.921165	0.915118	0.927178
320.28	0.949145	0.926926	0.816081	0.861071	0.819199	0.91664	0.891843	0.871023	0.88886	0.826097	0.873597	0.921004	0.922731	0.921494
330.28	0.957174	0.947793	0.824969	0.864301	0.834071	0.920964	0.901691	0.871562	0.90007	0.837373	0.873741	0.925934	0.929668	0.91927
340.28	0.957563	0.951046	0.826417	0.889773	0.84934	0.928293	0.906143	0.869557	0.908895	0.850127	0.882139	0.937085	0.93296	0.923783
350.28	0.955709	0.948706	0.835924	0.89008	0.858721	0.930444	0.909588	0.875742	0.906863	0.85447	0.884766	0.947721	0.936698	0.932467
360.28	0.96077	0.958384	0.843139	0.903329	0.868965	0.933789	0.9072	0.886663	0.901233	0.863451	0.893989	0.950836	0.944084	0.93825
370.28	0.961403	0.968468	0.849718	0.914748	0.879375	0.94078	0.910096	0.899826	0.913725	0.872411	0.907281	0.943129	0.947445	0.937343
380.28	0.975553	0.957373	0.846324	0.91998	0.888746	0.945978	0.918427	0.905579	0.930152	0.883038	0.915921	0.93206	0.952783	0.939525
390.28	0.980484	0.945861	0.853121	0.924979	0.905451	0.95558	0.93149	0.907961	0.941378	0.890006	0.922892	0.945926	0.963806	0.944416
400.28	0.979922	0.958232	0.867277	0.925682	0.918696	0.960268	0.93622	0.910534	0.93351	0.887608	0.920645	0.96108	0.967338	0.957612
410.29	0.999053	0.977274	0.873467	0.926253	0.920895	0.963298	0.940532	0.918334	0.915914	0.883452	0.924169	0.97016	0.962959	0.970167
420.29	1.01504	0.994075	0.886297	0.92677	0.928421	0.967994	0.940716	0.920719	0.917751	0.90386	0.927011	0.976061	0.961322	0.971306
430.29	0.997363	0.992579	0.898454	0.924913	0.938047	0.969119	0.943659	0.926073	0.942813	0.918184	0.936685	0.980083	0.962878	0.966004
440.29	0.991071	0.984488	0.90285	0.935587	0.95091	0.970576	0.955506	0.934541	0.970364	0.929102	0.953676	0.975366	0.972185	0.970242
450.29	0.99358	0.982742	0.901572	0.953888	0.955773	0.974813	0.965019	0.947207	0.968714	0.943221	0.965006	0.97494	0.981236	0.975962
460.29	0.990353	0.98282	0.917322	0.96026	0.957876	0.981749	0.970118	0.956646	0.963134	0.936439	0.961797	0.97573	0.986819	0.9767
470.29	0.990294	0.980668	0.925051	0.971282	0.961649	0.98766	0.972943	0.959981	0.961803	0.933734	0.948557	0.977163	0.983477	0.970915
480.29	0.989929	0.996792	0.925927	0.962767	0.970202	0.988992	0.971059	0.959848	0.965578	0.936194	0.952888	0.981548	0.979801	0.971269
490.29	0.990883	0.998945	0.923768	0.967935	0.97533	0.990839	0.975338	0.965231	0.973634	0.949799	0.948816	0.987105	0.988788	0.965927
500.29	1.00289	0.99599	0.933374	0.986222	0.987682	0.990839	0.98208	0.975317	0.97803	0.967495	0.955898	0.988901	1.00127	0.970555
510.29	1.00525	0.998111	0.949195	0.981601	0.99103	0.990839	0.984809	0.97827	0.987402	0.980601	0.969624	0.981697	1.00396	0.982512
520.3	1.01077	1.00785	0.95228	0.97528	1.00075	0.990839	0.983896	0.976386	0.987402	0.988264	0.973784	0.981898	1.00396	0.993559
530.28	1.01415	1.00677	0.965405	0.985668	1.00363	0.990839	0.985367	0.984916	0.987402	0.996522	0.981303	0.989399	1.00396	0.999832
540.29	1.01546	0.99989	0.979423	0.995364	1.00155	0.990839	0.989173	0.989991	0.987402	1.00138	0.994648	0.995517	1.00396	0.997199
550.29	1.00455	0.99679	0.980849	1.0035	0.99103	0.990839	0.996245	0.990885	0.987402	1.00138	0.994648	0.995517	1.00396	0.997199
560.29	1.0079	1.00783	0.992969	0.995364	1.00075	0.990839	1.00175	0.990885	0.987402	1.00138	0.994648	0.995517	1.00396	0.997199
570.29	1.00289	1.01302	0.995922	1.0035	1.00363	0.990839	1.00175	0.990885	0.987402	1.00138	0.994648	0.995517	1.00396	0.997199
580.29	1.00525	1.02005	1.0008	1.0035	1.00155	0.990839	1.00175	0.990885	0.987402	1.00138	0.994648	0.995517	1.00396	0.997199
590.29	1.01077	1.00783	0.995922	0.995364	0.99103	0.990839	1.00175	0.990885	0.987402	1.00138	0.994648	0.995517	1.00396	0.997199
600.29	1.01415	1.01302	1.0008	1.0035	1.00075	0.990839	1.00175	0.990885	0.987402	1.00138	0.994648	0.995517	1.00396	0.997199

## Sheet: WFS1 KO + WFS1
Line graph
WFS1 KO + WFS1
Time (sec)	Coverslip 1	Coverslip 2	Coverslip 3	Coverslip 4	Coverslip 5	Coverslip 6	Coverslip 7	Coverslip 8	Coverslip 9	Coverslip 10	Coverslip 11	Coverslip 12	Coverslip 13	Coverslip 14
0	1.02028	0.990648	1.01388	1.01874	1.01992	0.99341	1.00423	1.01564	1.0086	1.00575	0.999997	1.01576	0.997614	0.993601
10.25	1.00873	1.00575	1.00154	1.01032	1.01992	1.00081	1.00028	1.00246	0.995443	1.02438	1.00331	1.00991	1.00239	1.01617
20.25	1.02028	1.00982	0.984586	1.01874	1.01992	1.01293	1.00256	0.993769	0.992862	1.00575	0.999295	1.01576	1.00953	1.01663
30.25	1.00873	0.993785	0.975081	1.01032	1.01992	0.998012	1.00772	1.0051	0.989846	0.987019	1.00071	1.00991	1.01704	1.02153
40.25	1.0105	0.990648	0.958609	1.00986	0.98008	1.01014	1.00423	0.98554	1.01325	1.02438	0.999295	1.01576	0.997614	0.981471
50.25	0.999919	1.00575	0.920426	1.00316	0.943904	0.99341	1.00028	0.97047	1.01325	1.00575	1.00071	1.00991	1.00239	0.992126
60.25	0.991583	1.00982	1.01388	0.988687	0.964333	1.00081	1.00175	0.975255	1.0086	1.00575	0.999997	1.01576	0.997614	0.993601
70.26	0.991868	0.993785	1.00154	0.96924	0.931779	1.01293	0.997318	1.0026	0.995443	1.02438	1.00331	1.00991	1.00239	1.01617
80.24	0.992701	0.963267	0.984586	0.972402	0.924703	1.00566	0.993337	1.01004	0.992862	1.00575	0.999295	1.01576	1.00953	1.01663
90.25	0.984415	0.993621	0.975081	0.972951	0.902409	1.00458	0.9928	0.998534	0.989846	0.987019	1.00071	1.00991	1.01704	1.02153
100.26	0.956622	0.935211	0.958609	0.96235	0.884426	0.996981	0.987322	1.01061	0.984078	0.982842	0.999997	0.974329	1.01691	1.01965
110.26	0.935063	0.824447	0.920426	0.907889	0.878989	0.977484	0.98604	0.996147	0.986127	0.977785	1.00331	0.937689	0.96573	1.01655
120.26	0.913507	0.72467	0.899447	0.873649	0.873206	0.914794	0.94223	0.956901	0.928076	0.964709	0.999147	0.926321	0.926134	0.920495
130.26	0.863456	0.691441	0.857262	0.84923	0.831038	0.907195	0.906641	0.804351	0.875087	0.909019	0.787167	0.890298	0.904723	0.820035
140.26	0.822986	0.675603	0.837773	0.766499	0.773954	0.791369	0.845447	0.666991	0.842027	0.741683	0.816241	0.845953	0.885931	0.832762
150.26	0.789379	0.651223	0.810322	0.752173	0.734846	0.777739	0.830471	0.666508	0.815183	0.65063	0.701568	0.652204	0.852101	0.789949
160.26	0.766234	0.622681	0.786314	0.730921	0.735315	0.733467	0.779536	0.654115	0.78865	0.635779	0.678337	0.603785	0.805827	0.74231
170.27	0.760466	0.595986	0.757638	0.721138	0.701855	0.662138	0.756974	0.537224	0.75648	0.610331	0.64916	0.510129	0.795136	0.720374
180.26	0.751793	0.619767	0.748981	0.697386	0.632958	0.600915	0.749176	0.598771	0.738934	0.619007	0.625287	0.527628	0.783314	0.710736
190.26	0.740007	0.637544	0.740079	0.685327	0.641532	0.525837	0.723068	0.601413	0.728946	0.61374	0.605436	0.525643	0.778566	0.695339
200.27	0.740216	0.637028	0.735691	0.681078	0.637862	0.507154	0.730386	0.480529	0.723406	0.631433	0.607358	0.512631	0.763122	0.681939
210.27	0.731234	0.630576	0.743952	0.671658	0.616905	0.491732	0.738627	0.424572	0.723924	0.645118	0.58528	0.483353	0.734695	0.697678
220.27	0.750939	0.620934	0.730233	0.67914	0.598059	0.444689	0.758972	0.452926	0.724599	0.632424	0.638795	0.469828	0.732031	0.682092
230.27	0.764416	0.612801	0.736849	0.685552	0.603313	0.414435	0.771711	0.536396	0.743281	0.692276	0.637267	0.502291	0.725758	0.671552
240.27	0.779219	0.59373	0.72688	0.682527	0.610249	0.382876	0.795487	0.573201	0.743013	0.723023	0.657283	0.525063	0.745524	0.665285
250.27	0.780636	0.630251	0.734765	0.683691	0.5811	0.378863	0.819935	0.557813	0.756945	0.755208	0.656228	0.555198	0.737746	0.678259
260.27	0.778101	0.618059	0.736947	0.695463	0.580965	0.37371	0.844092	0.582048	0.766219	0.786139	0.664464	0.601085	0.731309	0.681185
270.27	0.783839	0.637113	0.743939	0.700652	0.595229	0.373283	0.854136	0.592045	0.772061	0.799797	0.661851	0.622111	0.747664	0.67222
280.28	0.817192	0.643239	0.736977	0.717168	0.594836	0.384918	0.87892	0.698328	0.772254	0.815822	0.672483	0.647794	0.751633	0.671677
290.27	0.835629	0.631813	0.74351	0.730733	0.604444	0.38661	0.891071	0.733324	0.768039	0.827263	0.715359	0.670292	0.768851	0.696828
300.27	0.836628	0.662602	0.749775	0.736353	0.610819	0.388139	0.910599	0.706567	0.786406	0.835694	0.713962	0.694503	0.779156	0.71073
310.28	0.841796	0.700849	0.761053	0.756862	0.619306	0.409228	0.929776	0.714127	0.785713	0.836816	0.737596	0.71279	0.791805	0.712471
320.28	0.843548	0.738117	0.769359	0.768307	0.616843	0.41744	0.929997	0.77002	0.81151	0.843664	0.762281	0.731145	0.797254	0.707575
330.28	0.858106	0.734617	0.771306	0.772386	0.60343	0.450264	0.933179	0.790397	0.833015	0.850379	0.777294	0.734844	0.803618	0.720135
340.28	0.873179	0.71701	0.78489	0.777102	0.643087	0.501995	0.930862	0.799576	0.837966	0.876046	0.784623	0.757239	0.806838	0.738919
350.28	0.889973	0.749832	0.795239	0.793955	0.675285	0.548184	0.941095	0.835095	0.856534	0.888226	0.808173	0.768574	0.819131	0.738468
360.28	0.902963	0.756319	0.800149	0.799265	0.672434	0.608718	0.942075	0.860765	0.870549	0.896087	0.821248	0.797408	0.826607	0.745396
370.28	0.925648	0.774707	0.80661	0.810764	0.694114	0.657841	0.952679	0.839869	0.884963	0.891359	0.826974	0.80977	0.828097	0.759298
380.28	0.946473	0.758798	0.819766	0.818607	0.703765	0.677788	0.958985	0.882803	0.892427	0.883488	0.822756	0.824359	0.842167	0.77051
390.28	0.954111	0.749864	0.831171	0.827134	0.692249	0.713872	0.971752	0.911813	0.903261	0.894952	0.839873	0.841995	0.852877	0.781821
400.28	0.953939	0.796021	0.847356	0.830274	0.686078	0.71638	0.965273	0.914573	0.903908	0.902039	0.853408	0.855213	0.866965	0.795373
410.29	0.951998	0.825472	0.858855	0.836758	0.698489	0.745944	0.97123	0.934322	0.912607	0.90905	0.858691	0.848605	0.871201	0.814551
420.29	0.948737	0.849009	0.860938	0.848382	0.712882	0.778442	0.971658	0.948235	0.922305	0.91593	0.876013	0.86809	0.882039	0.83604
430.29	0.944847	0.868122	0.866397	0.853104	0.737105	0.799693	0.977708	0.961942	0.930681	0.933236	0.880545	0.874357	0.897082	0.838096
440.29	0.947028	0.85063	0.882058	0.861316	0.765078	0.818989	0.98204	0.961762	0.93735	0.942691	0.892867	0.884356	0.901282	0.8447
450.29	0.951354	0.842339	0.898614	0.870414	0.783438	0.84187	0.983945	0.958335	0.939528	0.939251	0.90482	0.877543	0.914702	0.851864
460.29	0.95727	0.851061	0.911621	0.871471	0.809256	0.874042	0.983855	0.972307	0.947946	0.946969	0.907964	0.882371	0.925296	0.860691
470.29	0.96639	0.854364	0.90781	0.879739	0.81507	0.884862	0.984963	0.972169	0.950949	0.955372	0.919473	0.889974	0.919087	0.865936
480.29	0.970033	0.871768	0.910454	0.889937	0.823946	0.905461	0.978274	0.979027	0.960196	0.968227	0.934923	0.893947	0.924267	0.871472
490.29	0.970416	0.899729	0.912162	0.893573	0.812343	0.925735	0.981765	0.974569	0.9691	0.96627	0.949659	0.91624	0.937705	0.873623
500.29	0.963242	0.921413	0.93171	0.902287	0.818158	0.937696	0.979744	0.975683	0.973531	0.974137	0.956705	0.927506	0.935823	0.885708
510.29	0.960883	0.914426	0.935716	0.908375	0.825567	0.938736	0.983906	0.98761	0.976444	0.978325	0.96059	0.932815	0.952339	0.89882
520.3	0.967738	0.903753	0.952923	0.911151	0.846686	0.960476	0.978373	0.988289	0.981196	0.982276	0.97617	0.93826	0.962312	0.914807
530.28	0.970258	0.904098	0.953361	0.920845	0.857846	0.986781	0.988266	1.00841	0.988936	0.992143	0.979791	0.951239	0.956909	0.928863
540.29	0.967955	0.919215	0.951451	0.924752	0.859996	0.992059	0.986285	1.01005	0.993452	1.00466	0.983335	0.95576	0.970686	0.930152
550.29	0.969753	0.960018	0.963312	0.926446	0.881719	1.00386	0.993101	1.00491	0.99906	1.0008	0.986148	0.950076	0.982628	0.926558
560.29	0.969753	0.987314	0.967056	0.938384	0.890766	1.00196	0.990396	0.998733	1.00328	1.01638	0.992919	0.93929	0.994819	0.927329
570.29	0.969753	0.956995	0.966516	0.94434	0.915291	0.998439	0.986903	1.01326	1.00591	1.00466	0.983335	0.955179	0.994819	0.940157
580.29	0.969753	0.948235	0.966204	0.941542	0.938609	0.992059	0.991948	1.00841	1.00328	1.0008	0.986148	0.944975	0.994819	0.9538
590.29	0.969753	0.947442	0.973718	0.950194	0.944207	1.00386	1.00063	1.01005	1.00591	1.01638	0.992919	0.955899	0.994819	0.981029
600.29	0.969753	0.947442	0.976336	0.954157	0.959161	1.00196	1.00203	1.00491	1.00591	1.01638	0.992919	0.95364	0.994819	0.981029

## Sheet: WFS1 KO + CISD2
Line graph
WFS1 KO + CISD2
Time (sec)	Coverslip 1	Coverslip 2	Coverslip 3	Coverslip 4	Coverslip 5	Coverslip 6	Coverslip 7	Coverslip 8	Coverslip 9	Coverslip 10	Coverslip 11
0	1.00582	1.00491	0.98873	0.999448	1.03602	1.0086	1.00855	1.00805	1.0439	1.00457	1.00916
10.25	1.00582	1.00457	0.993072	1.00585	1.02453	0.995892	1.01566	1.00708	1.05301	0.997083	0.99079
20.25	1.00527	1.00984	0.994411	0.999448	0.994054	1.00025	1.0146	1.01324	1.04859	0.987324	0.980857
30.25	1.00051	1.00473	1.00613	1.00585	0.974521	1.00456	1.00024	0.991393	1.05224	1.01102	1.0192
40.25	0.988397	0.986342	1.01108	1.01079	0.970871	1.0086	1.00855	0.991393	1.03268	1.00457	1.00916
50.25	0.991627	0.984613	1.0096	0.999933	1.03602	0.995892	1.00024	0.993482	1.04007	1.01102	1.0192
60.25	1.01704	0.996788	1.0097	0.983972	1.02453	1.00025	1.00855	1.00805	1.0439	1.00457	1.00916
70.26	0.998609	0.999854	0.993213	0.964827	0.994054	1.00456	1.01566	1.00708	1.05301	0.997083	0.99079
80.24	0.973508	1.0095	0.971087	0.987469	0.974521	0.990692	1.0146	1.01324	1.04859	0.987324	0.980857
90.25	0.951015	0.984251	0.949803	0.989286	0.970871	0.978731	1.02034	1.01664	1.04763	0.9826	0.961342
100.26	0.92901	0.937188	0.93431	0.956568	0.955424	0.961859	0.978543	0.938637	0.967594	0.904642	0.944512
110.26	0.926249	0.911275	0.898463	0.919528	0.926858	0.925871	0.921053	0.840561	0.880408	0.89459	0.901735
120.26	0.879224	0.861573	0.863402	0.878549	0.867077	0.874703	0.887174	0.777287	0.83388	0.837598	0.870875
130.26	0.820986	0.806004	0.815218	0.838361	0.804179	0.825554	0.842745	0.697288	0.764874	0.779167	0.824906
140.26	0.777662	0.77659	0.764369	0.780357	0.74178	0.75425	0.800675	0.686688	0.669274	0.745345	0.777185
150.26	0.742843	0.759876	0.718749	0.735807	0.668189	0.725531	0.757193	0.628926	0.728414	0.701376	0.736243
160.26	0.687912	0.740288	0.707709	0.694612	0.585944	0.682927	0.760462	0.655531	0.696627	0.678152	0.710842
170.27	0.68285	0.731756	0.680065	0.663095	0.520547	0.663168	0.74418	0.669062	0.698801	0.666307	0.678507
180.26	0.687588	0.730789	0.668916	0.648545	0.47433	0.625266	0.734795	0.652852	0.653031	0.644482	0.66677
190.26	0.684874	0.734353	0.668795	0.64542	0.439012	0.600328	0.729542	0.647012	0.697182	0.643558	0.665692
200.27	0.664469	0.744689	0.706702	0.635344	0.402135	0.59551	0.727752	0.651224	0.677983	0.633467	0.656093
210.27	0.66252	0.761896	0.72917	0.619983	0.374889	0.598611	0.731499	0.710473	0.673776	0.635801	0.66261
220.27	0.654245	0.773346	0.749995	0.629624	0.370748	0.580441	0.742139	0.716465	0.697502	0.640398	0.668082
230.27	0.648106	0.779684	0.770366	0.625622	0.373164	0.580802	0.737022	0.763155	0.669873	0.645336	0.668748
240.27	0.657201	0.779772	0.784976	0.624908	0.390012	0.584444	0.749013	0.775262	0.713907	0.649695	0.675593
250.27	0.656492	0.796871	0.788014	0.62988	0.423304	0.604929	0.752698	0.801149	0.724279	0.659888	0.680227
260.27	0.642771	0.818609	0.786743	0.620701	0.458175	0.610367	0.767944	0.813143	0.724148	0.662386	0.680609
270.27	0.654102	0.82893	0.812583	0.645986	0.482615	0.619098	0.772323	0.832081	0.750407	0.666889	0.700576
280.28	0.66029	0.842875	0.821673	0.666609	0.49434	0.63016	0.786421	0.850206	0.760034	0.681318	0.704263
290.27	0.697206	0.862498	0.820818	0.676601	0.508298	0.626147	0.805612	0.861781	0.777479	0.702324	0.716702
300.27	0.712276	0.873279	0.847258	0.676022	0.5246	0.645221	0.819201	0.872974	0.802989	0.713566	0.729691
310.28	0.717784	0.883846	0.871447	0.679106	0.547519	0.665715	0.829079	0.875966	0.824299	0.725777	0.746368
320.28	0.743894	0.885696	0.886695	0.691377	0.570079	0.663821	0.844495	0.88363	0.844895	0.737783	0.752844
330.28	0.76047	0.896239	0.89979	0.704427	0.574259	0.662908	0.851393	0.890117	0.869631	0.756581	0.77295
340.28	0.752682	0.900633	0.910964	0.723556	0.590469	0.657751	0.857083	0.88937	0.894287	0.77026	0.783862
350.28	0.768295	0.916042	0.920688	0.741911	0.614968	0.6739	0.867237	0.892025	0.912997	0.782218	0.796016
360.28	0.784738	0.927794	0.936149	0.757429	0.632851	0.67595	0.872777	0.895854	0.927707	0.795328	0.808587
370.28	0.803249	0.923587	0.949252	0.754837	0.649786	0.696821	0.88232	0.906416	0.934566	0.80794	0.82433
380.28	0.820904	0.919804	0.95222	0.755408	0.671933	0.713906	0.889465	0.912565	0.932509	0.818666	0.834843
390.28	0.839944	0.922339	0.950383	0.770883	0.68211	0.734561	0.895026	0.911457	0.941767	0.832235	0.843264
400.28	0.830063	0.937697	0.959667	0.778886	0.685254	0.746978	0.8975	0.919035	0.952759	0.8438	0.845473
410.29	0.839184	0.962858	0.969744	0.806363	0.691131	0.754175	0.90068	0.924601	0.973666	0.853482	0.854367
420.29	0.873083	0.972202	0.973889	0.822292	0.705175	0.745976	0.901091	0.932024	0.969922	0.867577	0.864899
430.29	0.88082	0.958694	0.980943	0.835733	0.738385	0.752124	0.908823	0.930908	0.975301	0.877161	0.890601
440.29	0.890854	0.94293	0.993078	0.84794	0.7513	0.768739	0.911343	0.937629	0.985428	0.889206	0.901736
450.29	0.906519	0.937674	0.998203	0.847278	0.732738	0.784835	0.913133	0.939424	1.00074	0.898698	0.914808
460.29	0.887599	0.938369	1.00925	0.844635	0.749531	0.792576	0.91603	0.945683	1.00738	0.910142	0.927582
470.29	0.894126	0.950538	1.00841	0.833384	0.78369	0.789784	0.919323	0.949589	1.0123	0.918351	0.932375
480.29	0.923232	0.973301	0.995854	0.854188	0.804622	0.7855	0.922786	0.953902	1.01476	0.931454	0.938903
490.29	0.918514	0.980172	0.991746	0.887901	0.797023	0.794452	0.92757	0.953228	1.00916	0.94338	0.94905
500.29	0.907084	0.974496	0.986605	0.91886	0.810341	0.800324	0.935777	0.956907	1.01268	0.953285	0.95214
510.29	0.903703	0.967458	0.975824	0.926078	0.80713	0.826517	0.945919	0.957617	1.02331	0.955462	0.961916
520.3	0.900884	0.954727	0.978682	0.927589	0.834641	0.827858	0.948353	0.964054	1.02255	0.968666	0.973413
530.28	0.912714	0.956431	0.978682	0.925654	0.854462	0.819824	0.951046	0.979869	1.0189	0.972097	0.985603
540.29	0.944347	0.956431	0.978682	0.922311	0.848128	0.819253	0.94844	0.97963	1.02093	0.976239	0.98686
550.29	0.952514	0.956431	0.978682	0.921628	0.836922	0.826578	0.952458	0.986066	1.03557	0.985752	0.994769
560.29	0.942817	0.956431	0.978682	0.941866	0.82697	0.846828	0.955688	0.986066	1.04786	0.998284	1.00548
570.29	0.93644	0.956431	0.978682	0.947016	0.838342	0.866653	0.960211	0.986066	1.04694	1.00541	1.01303
580.29	0.931289	0.956431	0.978682	0.954231	0.868183	0.875053	0.967075	0.986066	1.04694	1.00541	1.01303
590.29	0.941631	0.956431	0.978682	0.952562	0.854905	0.869705	0.97048	0.986066	1.04694	1.00541	1.01303
600.29	0.941631	0.956431	0.978682	0.952562	0.874784	0.869705	0.97041	0.986066	1.04694	1.00541	1.01303

## Sheet: AOC
Bar graph	WT + vector	WFS1 KO + vector	WFS1 KO + WFS1	WFS1 KO + CISD2
Coverslip 1	-75.9	-5.9	-48.2	-98.3
Coverslip 2	-108.7	-17.3	-115.9	-58.4
Coverslip 3	-95.3	-66.3	-71.9	-57.6
Coverslip 4	-77.9	-55.2	-84.4	-109.6
Coverslip 5	-102.6	-43.9	-126.5	-169.1
Coverslip 6	-86.5	-20.7	-134.3	-135
Coverslip 7	-142.9	-28.2	-33.2	-68.9
Coverslip 8	-128.9	-47.3	-82	-68.8
Coverslip 9	-119.4	-39.1	-72.7	-56.4
Coverslip 10	-124.3	-48.6	-78.5	-94.1
Coverslip 11	-127.4	-42.4	-99.3	-86
Coverslip 12		-29.3	-100.2
Coverslip 13		-26.2	-78.3
Coverslip 14		-30.2	-107
