# Supplementary material for: Reciprocal rescue of Wolfram syndrome by two causative genes
Source: EMBO Rep. 2025 Apr 3;26(9):2459–82. doi: 10.1038/s44319-025-00436-2 (PMC12069674; doi:10.1038/s44319-025-00436-2)
Supplement: Supplementary file 5 — Source data Fig. 3 [file 44319_2025_436_MOESM5_ESM.zip › Figure 3/3F/3F Measurement of ER calcium channel activity.xlsx]

## Sheet: WT + vector
Line graph
WT + vector
Time (sec)	Coverslip 1	Coverslip 2	Coverslip 3	Coverslip 4	Coverslip 5	Coverslip 6	Coverslip 7	Coverslip 8	Coverslip 9	Coverslip 10	Coverslip 11
0	1.00968	1.00651	0.998613	0.843329	1.02144	0.982721	1.04673	1.00704	1.02971	1.04351	0.991708
10.25	0.964869	0.992326	0.998613	0.825101	1.02277	0.976182	1.04673	1.02286	1.06293	1.0315	0.978884
20.25	1.00968	1.00651	0.998613	0.843329	1.02144	0.969534	1.06933	1.00704	0.994845	1.01366	0.979112
30.25	0.964869	0.992326	0.998613	0.825101	1.02277	0.982721	1.05564	1.02286	0.982737	0.998455	0.991708
40.25	0.916098	1.00659	0.998613	0.834284	0.960717	0.976182	1.00203	1.00052	1.02971	0.981097	0.978884
50.25	1.00968	0.994572	0.995478	0.819305	0.949785	0.969534	0.990819	0.984887	1.06293	0.967037	0.979112
60.25	0.964869	1.02927	0.974513	0.838572	0.967037	0.925387	0.917795	0.991862	0.994845	0.962169	0.979007
70.26	0.916098	1.00651	0.982774	0.834888	0.940789	0.922947	0.859185	0.992824	0.982737	0.991129	0.943098
80.25	0.918505	0.992326	1.01177	0.843898	0.97441	0.934462	0.818994	0.991502	0.993915	1.01144	0.93782
90.26	0.915021	1.00659	1.01811	0.862617	1.00756	0.999675	0.871239	1.00114	1.00677	1.06104	0.997169
100.26	0.937413	0.994572	1.01874	0.901593	0.981713	1.05002	0.918535	1.02155	1.0109	1.13242	1.07648
110.26	0.996715	1.02927	1.09177	0.952229	1.04361	1.0736	1.02784	1.0662	0.928681	1.29207	1.11673
120.26	1.07366	1.03694	1.17483	1.08135	1.13017	1.16547	1.14876	1.20023	0.989509	1.40796	1.19246
130.26	1.26804	1.0991	1.23415	1.25763	1.2552	1.28178	1.2731	1.34689	1.15565	1.55421	1.32116
140.26	1.52839	1.20918	1.3987	1.46525	1.52786	1.42954	1.42099	1.44262	1.30513	1.71257	1.50648
150.26	1.7363	1.43475	1.55369	1.63996	1.76723	1.58783	1.52895	1.68891	1.57592	1.88699	1.73432
160.26	1.98857	1.82584	1.76167	1.82363	2.01413	1.85494	1.83157	1.94005	1.82591	2.14373	2.00602
170.27	2.28384	2.2472	2.03054	2.0917	2.24144	2.16311	2.19297	2.12139	2.07676	2.31753	2.31483
180.27	2.54252	2.58757	2.35259	2.28948	2.44694	2.39683	2.4441	2.39263	2.32775	2.52834	2.55367
190.26	2.9141	2.93927	2.68525	2.54759	2.62179	2.65852	2.61633	2.56005	2.61952	2.73273	2.81622
200.27	3.26709	3.31479	3.03105	2.79211	2.80121	2.98399	2.70024	2.76673	2.90118	2.97406	3.10195
210.27	3.56856	3.64258	3.46138	3.21038	3.08978	3.22852	3.06774	2.92467	3.03748	3.27615	3.21123
220.27	3.96378	3.95805	3.80726	3.46636	3.30966	3.41341	3.17118	3.19559	3.19354	3.5192	3.2992
230.27	4.32775	4.26484	4.29683	3.67386	3.50343	3.60596	3.2423	3.58679	3.36977	3.83789	3.34254
240.27	4.59604	4.67453	4.59708	3.79129	3.81297	4.00912	3.2423	3.65925	3.42602	4.26086	3.38597
250.27	4.71399	5.0107	4.81943	3.95081	4.0895	4.25134	3.2423	4.03961	3.41646	4.46905	3.38597
260.27	4.79838	5.11523	5.07566	4.02846	4.20872	4.41625	3.2423	4.11479	3.41646	4.59895	3.38597
270.27	5.15408	5.38582	5.07676	4.17272	4.33711	4.60351	3.2423	4.00434	3.41646	4.74583	3.38597
280.27	5.29097	5.44426	5.00288	4.16098	4.41342	4.62201	3.2423	4.00434	3.41646	4.72818	3.38597
290.26	5.36013	5.45167	5.00288	4.18429	4.55431	4.44563	3.53292	4.00434	3.41646	4.7534	3.38597
300.27	5.27003	5.52866	5.00288	4.18429	4.55431	4.44563	3.53292	4.00434	3.41646	4.7534	3.38597
310.27	5.28898	5.70697	5.00288	4.18429	4.59259	4.51045	3.53292	4.00434	3.41646	4.7534	3.38597
320.27	5.28898	5.74865	5.00288	4.18429	4.59259	4.51045	3.53292	4.00434	3.41646	4.7534	3.38597
330.27	5.28898	6.07773	5.00288	4.18429	4.59259	4.51045	3.53292	4.00434	3.41646	4.73322	3.46044
340.27	5.28898	6.1118	5.00288	4.18429	4.59259	4.51045	3.53292	4.00434	3.41646	4.73322	3.46044
350.27	5.28898	6.07285	5.00288	4.18429	4.59259	4.51045	3.53292	4.00434	3.41646	4.73322	3.46044
360.27	5.12899	5.4915	5.14186	4.14159	4.59259	4.52418	3.53292	4.00434	3.46811	4.73322	3.46044
370.27	4.98967	5.33037	4.95723	4.03671	4.65338	4.25097	3.78899	4.20283	3.39401	4.83514	3.46044
380.28	4.94188	5.11228	4.94265	3.92378	4.43056	4.09699	3.65849	4.18504	3.4633	4.88468	3.46044
390.27	4.72699	4.99644	4.60978	3.80716	4.30223	4.05112	3.42779	3.91306	3.4198	4.89151	3.46044
400.28	4.50995	4.69965	4.54211	3.69381	4.03244	4.08962	3.32003	3.78966	3.24787	4.75162	3.46044
410.28	4.10376	4.10086	4.0119	3.58683	3.7761	3.95284	3.00054	3.78641	3.16152	4.56758	3.36273
420.28	3.45572	3.67964	3.72444	3.31906	3.52177	3.49248	2.98071	3.34198	2.91993	4.41351	3.19476
430.28	2.95154	3.30068	3.6043	3.01457	3.08552	2.75178	2.97177	2.92281	2.60442	4.14768	3.06468
440.28	2.63563	2.81743	3.42187	2.74436	2.58198	2.7366	2.85986	2.78955	2.38645	3.8894	3.03229
450.28	2.33372	2.43446	3.27521	2.50992	2.33349	2.57712	2.67757	2.61544	2.23453	3.61697	2.9125
460.28	2.31747	2.31656	3.1715	2.39104	2.20186	2.37207	2.35564	2.42421	1.82977	3.37393	2.62717
470.28	2.21636	2.21326	3.01934	2.25838	2.0867	2.01731	2.17356	2.28208	1.36186	3.22164	2.35916
480.28	2.03013	2.1759	2.82525	2.19046	2.02569	1.97958	1.9653	2.22565	1.13662	3.1455	1.94094
490.28	1.9524	2.25816	2.70958	2.18157	1.94877	2.02078	1.66193	2.09808	1.04424	3.09451	1.82922
500.28	2.00248	2.28035	2.7204	2.2524	1.92191	2.10669	1.60864	1.99625	1.07032	3.03044	1.71996
510.29	2.02866	2.35447	2.70631	2.24517	1.81946	2.08099	1.53151	1.90942	1.08888	2.97178	1.6211
520.28	2.09732	2.43303	2.79377	2.21962	1.8274	2.11946	1.70794	1.76757	1.14329	2.93507	1.52962
530.29	2.09753	2.4486	2.79772	2.28346	1.82499	2.3154	1.58157	1.75577	1.13267	2.91731	1.49992
540.29	2.21034	2.43912	2.73135	2.2713	1.86213	2.32823	1.50904	1.76174	1.21775	2.90838	1.47317
550.29	2.19329	2.41047	2.6764	2.305	1.90046	2.41163	1.55213	1.77702	1.27687	2.89143	1.43468
560.29	2.21593	2.45708	2.64995	2.35591	1.84321	2.49536	1.55359	1.80399	1.40112	2.8303	1.40243
570.29	2.21363	2.51449	2.6472	2.41353	1.85519	2.51342	1.63961	1.87095	1.49472	2.76515	1.37471
580.29	2.1865	2.53282	2.65401	2.32394	1.82233	2.47209	1.70671	1.91209	1.54241	2.72353	1.37382
590.29	2.13129	2.53316	2.66713	2.36198	1.90564	2.49516	1.72892	1.98518	1.65376	2.69537	1.41287
600.29	2.14682	2.58392	2.60422	2.35095	1.87582	2.54774	1.81199	2.05824	1.77573	2.65507	1.42618

## Sheet: CISD2 KO + vector
Line graph
CISD2 KO + vector
Time (sec)	Coverslip 1	Coverslip 2	Coverslip 3	Coverslip 4	Coverslip 5	Coverslip 6	Coverslip 7
0	0.970102	1.04533	1.00507	0.989204	1.06929	1.05941	1.05967
10.25	0.95189	1.01945	0.972394	0.966253	1.02342	1.03508	1.02042
20.25	0.931243	1.01561	0.980506	0.939233	1.01128	1.03171	1.0026
30.25	0.970102	1.04533	1.00507	0.989204	1.06929	1.05941	1.05967
40.25	0.95189	1.01945	0.972394	0.966253	1.02342	1.03508	1.02042
50.25	0.931243	1.01561	0.980506	0.939233	1.01128	1.03171	1.0026
60.25	0.922199	0.995467	0.950561	0.902027	0.974734	0.962693	0.981467
70.26	0.86843	0.968333	0.925814	0.884876	0.961725	0.9293	0.975282
80.25	0.904087	0.955805	0.942637	0.842196	0.959552	0.925869	0.970586
90.26	0.944481	1.01347	0.969822	0.840619	0.970228	0.924604	0.989983
100.26	1.02461	1.05024	1.0136	0.852963	0.9907	0.973135	1.03151
110.26	1.14866	1.15142	1.07271	0.896074	1.06761	0.998816	1.05941
120.26	1.3343	1.26433	1.16689	0.982653	1.14664	1.03188	1.15583
130.26	1.62321	1.36441	1.28511	1.10883	1.27932	1.1275	1.29372
140.26	1.93334	1.51642	1.42725	1.29502	1.40849	1.20374	1.47149
150.26	2.22986	1.61393	1.65732	1.50005	1.5213	1.30307	1.68223
160.26	2.55119	1.83282	1.89703	1.77556	1.65753	1.41274	1.94092
170.27	2.94071	2.04986	2.2613	2.09251	1.78807	1.51613	2.22357
180.27	3.22945	2.29683	2.68511	2.4507	1.98075	1.67879	2.43044
190.26	3.49619	2.60673	3.13508	2.81042	2.18563	1.88728	2.65426
200.27	3.83654	2.90939	3.6073	3.09166	2.37918	2.15148	2.85064
210.27	4.10117	3.2008	3.94772	3.34493	2.60146	2.47999	3.03419
220.27	4.35139	3.54012	4.4541	3.56537	2.74228	2.71077	3.21005
230.27	4.75223	3.8454	4.62954	3.68786	2.9091	2.97894	3.3642
240.27	4.92964	4.0137	4.9338	3.76808	3.03182	3.20768	3.47932
250.27	5.04768	4.22971	5.30307	3.76808	3.19841	3.40162	3.52478
260.27	5.04263	4.30474	5.35767	3.76808	3.30739	3.49906	3.50642
270.27	5.03258	4.45424	5.35767	3.76808	3.41014	3.56011	3.50642
280.27	5.17074	4.55564	5.35767	3.76808	3.48319	3.64559	3.50642
290.26	5.4728	4.50071	5.35767	3.76808	3.52145	3.65903	3.50642
300.27	5.71151	4.50071	5.35767	3.76808	3.51195	3.65903	3.50642
310.27	5.72722	4.50071	5.35767	3.76808	3.54302	3.65903	3.50642
320.27	5.71103	4.50071	5.35767	3.76808	3.52795	3.65903	3.50642
330.27	5.74978	4.50071	5.35767	3.76808	3.50368	3.65903	3.50642
340.27	5.74648	4.50071	5.35767	3.76808	3.5147	3.65903	3.50642
350.27	5.7292	4.50071	5.35767	3.76808	3.5385	3.65903	3.50642
360.27	5.6764	4.50071	5.36095	3.76808	3.45033	3.65903	3.50642
370.27	5.54312	4.50071	5.39534	3.76808	3.4987	3.65903	3.50642
380.28	5.32151	4.53259	5.40714	3.77065	3.45821	3.6201	3.50642
390.27	5.15663	4.54562	5.43291	3.74775	3.51147	3.6276	3.52107
400.28	5.12371	4.51641	5.4229	3.66423	3.42767	3.57134	3.42076
410.28	5.00498	4.42572	5.2562	3.60198	3.38258	3.51395	3.38697
420.28	4.70842	4.33871	4.95851	3.5189	3.34426	3.45751	3.3677
430.28	4.5948	4.22768	4.7199	3.38599	3.33804	3.43574	3.26678
440.28	4.53737	4.17136	4.72733	3.36075	3.31864	3.32077	3.28593
450.28	4.41402	4.03881	4.5991	3.28538	3.29805	3.31177	3.22256
460.28	4.32905	3.9912	4.60303	3.22421	3.29186	3.2664	3.1255
470.28	4.2065	4.00727	4.42065	3.24901	3.27299	3.12114	3.05763
480.28	4.23968	3.9089	4.13722	3.11452	3.05775	2.94175	3.00156
490.28	4.10612	3.7739	4.11065	2.99548	3.2529	2.83386	2.92654
500.28	3.9429	3.80844	4.07184	2.88682	3.22153	2.81801	2.88625
510.29	3.91192	3.68112	3.99262	2.87993	3.15722	2.78445	2.72809
520.28	3.94483	3.66563	3.90082	2.86434	3.13165	2.77992	2.697
530.29	3.86556	3.6369	3.92903	2.84259	3.16744	2.81244	2.64772
540.29	3.82125	3.64528	3.92958	2.73996	3.10052	2.81681	2.63813
550.29	3.7461	3.62137	3.85953	2.7168	3.10985	2.84803	2.69496
560.29	3.75765	3.66822	3.84939	2.63103	3.04528	2.90084	2.70018
570.29	3.72618	3.66256	3.85122	2.40185	2.97879	2.89876	2.71188
580.29	3.711	3.6679	3.86955	2.32618	2.96265	2.97287	2.72604
590.29	3.70565	3.68857	3.89888	2.21757	2.90722	2.98269	2.76666
600.29	3.63223	3.66811	3.93808	2.06767	2.88115	3.01825	2.77257

## Sheet: CISD2 KO + WFS1
Line graph
CISD2 KO + WFS1
Time (sec)	Coverslip 1	Coverslip 2	Coverslip 3	Coverslip 4	Coverslip 5	Coverslip 6	Coverslip 7	Coverslip 8	Coverslip 9	Coverslip 10
0	0.988913	1.19888	1.05516	1.03124	1.02535	1.02244	1.02062	0.984478	1.03894	1.06991
10.25	0.983866	1.11255	1.00533	1.01182	0.998325	1.02031	0.989345	1.02941	1.03206	1.04885
20.25	0.945021	1.05266	1.01606	1.03124	1.02535	1.02244	0.943052	1.00577	1.00297	1.06991
30.25	0.936101	0.967657	0.973547	1.01182	0.998325	1.02031	0.895884	1.01845	0.979566	1.04885
40.25	0.935704	1.02221	0.929601	0.995049	0.981028	1.01476	0.87815	1.01609	0.965467	1.04614
50.25	0.949646	0.995101	0.94038	0.962001	0.956669	0.996662	0.853423	1.02784	1.03894	0.98942
60.25	0.935152	0.94007	0.913752	0.972815	0.95566	0.981704	0.867711	0.955692	1.03206	0.948708
70.26	0.952639	0.884138	0.903352	0.969743	0.936538	0.990952	0.883895	0.980481	1.00297	0.931867
80.25	1.01434	0.88636	0.940224	0.984271	0.985076	0.945032	0.918417	0.987912	0.979566	0.965955
90.26	1.05157	0.94037	0.967248	1.00646	1.04095	0.881322	1.02281	0.993873	0.965467	0.958189
100.26	1.11021	1.04132	1.03297	1.0666	1.1204	0.952336	1.18861	1.03225	0.932192	0.998387
110.26	1.19685	1.12414	1.13313	1.16976	1.26581	1.02345	1.36793	1.13076	1.02088	1.04256
120.26	1.27768	1.24033	1.18925	1.33666	1.39795	1.17103	1.55243	1.21485	1.02793	1.15381
130.26	1.39028	1.45655	1.24992	1.54356	1.6216	1.4539	1.74939	1.32124	1.09036	1.27195
140.26	1.52039	1.5142	1.37473	1.75782	1.8652	1.51837	1.89576	1.50367	1.19165	1.45949
150.26	1.70027	1.69223	1.51417	2.01726	2.15007	1.71936	2.02883	1.69159	1.31188	1.73663
160.26	1.94472	1.95864	1.70268	2.27578	2.41484	1.9596	2.18046	1.98095	1.60117	2.03035
170.27	2.0705	2.04385	1.87999	2.56465	2.63008	2.35536	2.29142	2.18782	2.02062	2.35912
180.27	2.20903	2.23706	2.08295	2.84748	2.80805	2.59814	2.48694	2.61074	2.53486	2.69256
190.26	2.42268	2.34375	2.31965	3.10408	2.92342	2.76566	2.70536	2.87037	3.1191	2.9845
200.27	2.57085	2.41438	2.53225	3.39199	3.10142	2.97953	2.90774	3.15176	3.6367	3.24181
210.27	2.69429	2.37667	2.79354	3.66093	3.26791	3.06219	3.07894	3.58004	3.98135	3.56864
220.27	2.75177	2.53736	2.98834	3.72179	3.40372	3.07867	3.38298	3.981	4.19438	3.92701
230.27	2.82515	2.65197	3.13743	3.92699	3.7224	3.31404	3.52621	4.54047	4.27665	4.1822
240.27	2.91373	2.74023	3.18782	4.17205	3.91818	3.70427	3.6409	5.03869	4.34797	4.27346
250.27	2.91373	2.53736	3.14472	4.22028	3.98937	3.98585	3.83075	5.24672	4.75691	4.35415
260.27	2.91373	2.65197	3.05803	4.26383	4.08352	4.12581	4.18454	5.5337	5.16088	4.55503
270.27	2.91373	2.74023	3.00775	4.4529	4.17738	4.47468	4.48676	5.3363	5.72749	4.73902
280.27	2.91373	2.53736	3.00775	4.59303	4.17738	4.69534	4.89645	5.33657	6.30471	4.78395
290.26	2.91373	2.65197	3.00775	4.67279	4.17738	4.44671	5.14001	5.29126	6.53551	4.78395
300.27	2.91373	2.74023	3.00775	4.87517	4.17738	4.36108	5.16309	5.29126	6.83304	4.78395
310.27	2.91373	2.53736	3.00775	4.99829	4.17738	4.50713	5.35916	5.29126	6.31144	4.78395
320.27	2.91373	2.65197	3.00775	5.01011	4.17738	4.36252	5.59241	5.29126	6.08802	4.78395
330.27	2.97446	2.74023	3.00775	5.05087	4.12194	4.4751	5.681	5.29126	5.83447	4.78395
340.27	3.04958	2.53736	3.05982	4.96785	4.12194	4.76964	5.58956	5.29126	5.90537	4.78395
350.27	3.14265	2.65197	3.05982	4.85123	4.12194	4.56413	5.58956	5.29126	6.11811	4.78395
360.27	3.29042	2.74023	3.05982	4.78103	4.12194	4.40396	5.58956	5.29126	6.50537	4.78395
370.27	3.35665	2.86445	3.05982	4.85641	4.20648	4.71475	5.58956	5.29126	6.20295	4.78395
380.28	3.36747	3.08505	2.87696	4.34774	4.11108	4.6693	5.18565	5.37572	5.85476	4.78395
390.27	3.29738	3.00139	2.78155	4.11237	3.7725	4.20353	4.95913	5.1008	5.25489	4.66576
400.28	3.06581	2.90525	2.63887	3.97007	3.35641	3.7821	4.80719	4.71471	4.89602	4.41026
410.28	2.87462	2.95908	2.53925	3.77997	3.14617	3.48077	4.70652	4.42026	4.54081	4.16842
420.28	2.71111	2.80113	2.36633	3.62256	2.77112	3.3155	4.49107	4.31305	4.26437	3.74829
430.28	2.57333	2.74475	2.25482	3.46671	2.51871	3.18217	4.22021	4.16318	4.06762	3.54497
440.28	2.49094	2.63543	2.168	3.44026	2.33978	3.25327	3.96993	3.96657	3.93183	3.34319
450.28	2.3848	2.34933	1.95814	3.28003	2.26686	3.13089	3.75163	3.96599	3.57301	3.22021
460.28	2.34029	2.19656	1.839	3.1452	2.2152	3.07066	3.78621	3.86036	3.31324	2.85106
470.28	2.36681	2.05673	1.72373	3.01894	2.27666	3.0453	3.59587	3.62961	3.25617	2.48105
480.28	2.33137	1.97232	1.74502	2.89343	2.24417	2.81352	3.44191	3.51196	3.18064	2.27756
490.28	2.32416	1.93332	1.76478	2.80849	2.20949	2.75779	3.32079	3.16599	3.00288	1.95307
500.28	2.33635	2.01985	1.80793	2.69793	2.22778	2.70862	3.23178	3.00797	3.01147	1.69557
510.29	2.31031	2.04232	1.83417	2.60486	2.2087	2.70888	3.17799	2.81954	3.01649	1.57155
520.28	2.31106	1.97005	1.85753	2.50428	2.20085	2.56569	3.06873	2.86951	3.00255	1.50036
530.29	2.31544	2.0098	1.9346	2.37052	2.17895	2.48817	3.00883	3.12175	2.95321	1.52091
540.29	2.28787	1.91565	2.0158	2.30625	2.214	2.38035	2.94426	3.16605	2.98492	1.62525
550.29	2.28708	1.88515	2.05315	2.19528	2.21309	2.30585	2.88034	3.16058	2.95452	1.53775
560.29	2.25771	2.02976	2.06884	2.19541	2.27111	2.23497	2.83669	3.06846	2.81872	1.52049
570.29	2.21869	1.98599	2.08315	2.12585	2.26016	2.12998	2.79885	3.13758	2.87263	1.4553
580.29	2.20548	2.08568	2.12726	2.08074	2.2471	2.07088	2.76177	3.24209	2.82193	1.48729
590.29	2.11565	2.04684	2.23063	2.08074	2.21862	2.01092	2.74485	3.33553	2.78973	1.5354
600.29	2.11452	2.03055	2.25243	2.08074	2.19789	2.01092	2.70638	3.35109	2.75016	1.5617

## Sheet: CISD2 KO + CISD2
Line graph
CISD2 KO + CISD2
Time (sec)	Coverslip 1	Coverslip 2	Coverslip 3	Coverslip 4	Coverslip 5	Coverslip 6	Coverslip 7
0	1.03486	1.04027	1.01659	1.01025	1.04973	1.07637	1.07637
10.25	1.01502	1.01967	0.980613	1.00146	1.04376	1.02993	1.02378
20.25	1.00969	1.00059	0.953984	0.991335	1.04973	1.01827	1.01827
30.25	1.03486	0.992957	0.926946	1.01025	1.04376	1.07637	1.07637
40.25	1.01502	0.985507	0.94553	1.00146	1.00109	1.02993	1.02378
50.25	1.00969	1.04027	1.01659	0.991335	0.972642	1.01827	1.01827
60.25	0.964225	1.01967	0.980613	0.987438	0.955504	1.00717	1.00717
70.26	0.952554	1.00059	0.953984	0.978579	0.962176	0.968746	0.968746
80.25	0.955754	0.992957	0.926946	0.973963	0.967484	0.960063	0.960063
90.26	0.971499	0.985507	0.94553	0.97991	0.988962	0.945589	0.945589
100.26	1.0128	0.945728	0.974767	1.011	1.05865	0.98019	0.98019
110.26	1.0836	1.01528	1.02815	1.06607	1.14252	1.06449	1.06449
120.26	1.18738	1.07474	1.17342	1.15015	1.23789	1.22104	1.22104
130.26	1.33092	1.22888	1.35339	1.2592	1.38358	1.42451	1.42451
140.26	1.532	1.48444	1.62345	1.41754	1.56349	1.66642	1.66642
150.26	1.72844	1.79629	1.88573	1.63444	1.78992	1.91089	1.91089
160.26	1.95141	2.11873	2.12766	1.95439	2.0276	2.10803	2.10803
170.27	2.20155	2.41847	2.41595	2.32754	2.26312	2.33154	2.33154
180.27	2.4728	2.73315	2.7174	2.70627	2.51844	2.49412	2.49412
190.26	2.69773	3.09716	3.00763	3.02108	2.72545	2.68834	2.68834
200.27	2.92059	3.41777	3.27814	3.3269	3.0246	2.89544	2.89544
210.27	3.1636	3.73374	3.668	3.56524	3.18809	3.06334	3.06334
220.27	3.47174	4.11692	4.00575	3.77311	3.42097	3.20195	3.20195
230.27	3.7112	4.76158	4.29829	3.89411	3.66201	3.32284	3.32284
240.27	3.9191	5.21095	4.66212	4.03193	3.84283	3.97508	3.39883
250.27	4.06849	5.68808	4.9308	3.98543	3.96149	3.42184	3.42184
260.27	4.08693	6.14777	5.02425	3.98543	4.09523	3.41295	3.41295
270.27	4.08693	6.34335	5.02666	3.98543	4.19683	3.41295	3.41295
280.27	4.08693	6.26278	5.38698	3.98543	4.19683	3.41295	3.41295
290.26	4.08693	6.31256	5.52977	3.98543	4.19683	3.41295	3.41295
300.27	4.08693	6.6271	5.52977	3.98543	4.19683	3.41295	3.41295
310.27	4.08693	6.83102	5.52977	3.98543	4.19683	3.41295	3.41295
320.27	4.08693	6.75376	5.52977	3.98543	4.19683	3.41295	3.41295
330.27	4.08693	6.49946	5.52977	3.98543	4.19683	3.41295	3.41295
340.27	4.08693	6.44437	5.56482	3.98543	4.19683	3.41295	3.41295
350.27	4.08693	6.35611	5.605	3.98543	4.21464	3.41295	3.41295
360.27	4.08693	6.02081	5.62475	3.98543	4.29827	3.45583	3.45583
370.27	4.04403	6.00673	5.51115	3.98543	4.18524	3.40823	3.40823
380.28	4.03047	6.02126	5.22377	3.92584	3.99737	3.43794	3.43794
390.27	3.97499	6.15618	4.91655	3.97477	3.94975	3.39551	3.39551
400.28	3.86389	5.73025	4.44869	3.71111	3.83122	3.27851	3.27851
410.28	3.59864	5.20819	4.15437	3.56847	3.62224	3.16174	3.16174
420.28	3.27548	4.48413	3.9851	3.31172	3.55128	2.98436	2.98436
430.28	3.05356	4.31039	3.85283	3.09567	3.30554	2.82767	2.82767
440.28	2.89193	3.71779	3.79218	2.84038	2.92056	2.71811	2.71811
450.28	2.66768	3.10724	3.49935	2.57985	2.71258	2.52741	2.52741
460.28	2.32781	2.88496	3.21795	2.39845	2.44729	2.28725	2.28725
470.28	2.12491	2.83483	3.07766	2.203	2.42022	2.1695	2.1695
480.28	2.04808	2.75736	2.88309	2.05442	2.3123	2.08817	2.08817
490.28	1.89926	2.70413	2.60412	1.97146	2.07596	2.0727	2.0727
500.28	1.84817	2.69833	2.52354	1.84466	1.91559	1.9874	1.9874
510.29	1.74582	2.65923	2.47457	1.76852	1.84795	1.93295	1.93295
520.28	1.67265	2.62534	2.35584	1.77228	1.82403	1.88426	1.88426
530.29	1.63321	2.65102	2.31109	1.76272	1.80076	1.87269	1.87269
540.29	1.61664	2.77435	2.31345	1.77054	1.84169	1.89659	1.89659
550.29	1.5863	2.80155	2.28997	1.72815	1.85839	1.96074	1.96074
560.29	1.65443	2.80031	2.26413	1.67764	1.91524	2.01496	2.01496
570.29	1.77104	2.833	2.24829	1.6455	1.95416	2.05419	2.05419
580.29	1.84413	2.95684	2.25807	1.62227	1.97607	2.08147	2.08147
590.29	1.86096	2.79114	2.31977	1.57528	1.99884	2.11787	2.11787
600.29	1.87549	2.80142	2.34994	1.60671	2.06715	2.2074	2.2074

## Sheet: Magnitude of the change
Bar graph	WT + vector	CISD2 KO + vector	CISD2 KO + WFS1	CISD2 KO + CISD2
Coverslip 1	12.7042	7.67821	5.69496	9.79493
Coverslip 2	11.492	3.92927	4.79298	14.635
Coverslip 3	10.6287	6.67723	2.83868	13.0622
Coverslip 4	7.1489	7.74048	10.3041	10.541
Coverslip 5	11.6119	2.6229	8.69591	8.77332
Coverslip 6	7.04176	2.73552	12.083	5.59312
Coverslip 7	8.39278	3.33552	11.2689	5.59312
Coverslip 8	9.66684		9.20244
Coverslip 9	7.67044		14.1112
Coverslip 10	10.1341		14.646
Coverslip 11	9.2462
