# Supplementary material for: Reciprocal rescue of Wolfram syndrome by two causative genes
Source: EMBO Rep. 2025 Apr 3;26(9):2459–82. doi: 10.1038/s44319-025-00436-2 (PMC12069674; doi:10.1038/s44319-025-00436-2)
Supplement: Supplementary file 6 — Source data Fig. 4 [file 44319_2025_436_MOESM6_ESM.zip]

Archive with 58 entries (48 files):
- Figure 4/
- __MACOSX/._Figure 4
- Figure 4/.DS_Store
- __MACOSX/Figure 4/._.DS_Store
- Figure 4/4E/
- __MACOSX/Figure 4/._4E
- Figure 4/4B/
- __MACOSX/Figure 4/._4B
- Figure 4/4C/
- __MACOSX/Figure 4/._4C
- Figure 4/4D/
- __MACOSX/Figure 4/._4D
- Figure 4/4A/
- __MACOSX/Figure 4/._4A
- Figure 4/4F/
- __MACOSX/Figure 4/._4F
- Figure 4/4H/
- __MACOSX/Figure 4/._4H
- Figure 4/4I/
- __MACOSX/Figure 4/._4I
- Figure 4/4G/
- __MACOSX/Figure 4/._4G
- Figure 4/4E/4E Relative TAG per protein.xlsx
- __MACOSX/Figure 4/4E/._4E Relative TAG per protein.xlsx
- Figure 4/4B/4B Relative TAG per protein.xlsx
- __MACOSX/Figure 4/4B/._4B Relative TAG per protein.xlsx
- Figure 4/4C/4C Glucose tolerance test.xlsx
- __MACOSX/Figure 4/4C/._4C Glucose tolerance test.xlsx
- Figure 4/4D/4D Relative hemolymph glucose.xlsx
- __MACOSX/Figure 4/4D/._4D Relative hemolymph glucose.xlsx
- Figure 4/4A/4A Relative hemolymph glucose.xlsx
- __MACOSX/Figure 4/4A/._4A Relative hemolymph glucose.xlsx
- Figure 4/4F/4F Glucose tolerance test.xlsx
- __MACOSX/Figure 4/4F/._4F Glucose tolerance test.xlsx
- Figure 4/4H/4H Relative dilp2 mRNA expression.xlsx
- __MACOSX/Figure 4/4H/._4H Relative dilp2 mRNA expression.xlsx
- Figure 4/4I/4I dWFS1 KO, dCISD.png
- __MACOSX/Figure 4/4I/._4I dWFS1 KO, dCISD.png
- Figure 4/4I/4I Control, LacZ.png
- __MACOSX/Figure 4/4I/._4I Control, LacZ.png
- Figure 4/4I/4I Control, dWFS1.png
- __MACOSX/Figure 4/4I/._4I Control, dWFS1.png
- Figure 4/4I/4I dCISD KO, dCISD.png
- __MACOSX/Figure 4/4I/._4I dCISD KO, dCISD.png
- Figure 4/4I/4I dWFS1 KO, LacZ.png
- __MACOSX/Figure 4/4I/._4I dWFS1 KO, LacZ.png
- Figure 4/4I/4I dCISD KO, LacZ.png
- __MACOSX/Figure 4/4I/._4I dCISD KO, LacZ.png
- Figure 4/4I/4I dWFS1 KO, dWFS1.png
- __MACOSX/Figure 4/4I/._4I dWFS1 KO, dWFS1.png
- Figure 4/4I/4I Control, dCISD.png
- __MACOSX/Figure 4/4I/._4I Control, dCISD.png
- Figure 4/4I/4I dCISD KO, dWFS1.png
- __MACOSX/Figure 4/4I/._4I dCISD KO, dWFS1.png
- Figure 4/4I/4I Relative fluorescence of DILP2.xlsx
- __MACOSX/Figure 4/4I/._4I Relative fluorescence of DILP2.xlsx
- Figure 4/4G/4G Relative dilp2 mRNA expression.xlsx
- __MACOSX/Figure 4/4G/._4G Relative dilp2 mRNA expression.xlsx
