# Supplementary material for: Reciprocal rescue of Wolfram syndrome by two causative genes
Source: EMBO Rep. 2025 Apr 3;26(9):2459–82. doi: 10.1038/s44319-025-00436-2 (PMC12069674; doi:10.1038/s44319-025-00436-2)
Supplement: Supplementary file 6 — Source data Fig. 4 [file 44319_2025_436_MOESM6_ESM.zip › Figure 4/4B/4B Relative TAG per protein.xlsx]

## Sheet: 4B
	Control			dWFS1KO
tub>	LacZ	dWFS1	dCISD	LacZ	dWFS1	dCISD
	0.926855	1.0352	0.967543	1.53549	1.03535	1.21641
	1.02128	1.09647	1.13745	1.39476	1.24375	1.37269
	0.911239	0.965735	0.937026	1.79546	1.26875	1.13491
	1.26598	1.23154	1.19367	1.46801	1.32802	1.06422
	1.13548	1.18376	1.30491	1.51351	0.901375	0.953024
	0.84675	0.827352	0.893764	1.69152	1.03953	1.07315
	1.19735	1.20331	1.22065	1.42823	1.17024	1.19367
	1.11355	1.15921	1.1725	1.37066	1.23706	1.20534
	0.987661	1.03461	1.00436	1.51648	1.13651	1.03593
	1.27947	1.24672	1.11692	1.45042	1.38122	1.12835
