# Supplementary material for: Reciprocal rescue of Wolfram syndrome by two causative genes
Source: EMBO Rep. 2025 Apr 3;26(9):2459–82. doi: 10.1038/s44319-025-00436-2 (PMC12069674; doi:10.1038/s44319-025-00436-2)
Supplement: Supplementary file 6 — Source data Fig. 4 [file 44319_2025_436_MOESM6_ESM.zip › Figure 4/4C/4C Glucose tolerance test.xlsx]

## Sheet: Line graph
	Line graph		Control									dWFS1KO
	Time		tub>LacZ			tub>dWFS1			tub>dCISD			tub>LacZ			tub>dWFS1			tub>dCISD
	fasting (day)	0	1.08258	0.875067	1.12094	1.07546	0.975024	1.03572	1.1157	0.926548	1.05375	1.82657	2.22755	2.07246	1.06752	1.1475	1.28028	1.11675	1.05725	1.23082
		1	0.330527	0.270524	0.306257	0.340572	0.256803	0.318036	0.339456	0.276257	0.304725	0.697254	0.805726	0.725831	0.405761	0.357254	0.370526	0.365721	0.332561	0.427906
	Time after sucrose feeding (hr)	0	1.85273	1.92754	2.09357	1.92638	1.82756	2.1534	2.02756	1.82936	2.11675	2.87263	3.09725	2.80173	2.09754	1.92576	2.23675	2.07546	1.87256	2.1756
		1.5	1.27506	1.29057	1.40925	1.31276	1.27364	1.37052	1.37056	1.29138	1.32926	2.57253	2.70635	2.52016	1.40576	1.35791	1.30698	1.36025	1.35702	1.41925
		3	0.837542	0.867271	1.07275	0.897605	0.937502	1.06183	0.930572	0.873651	1.02751	2.40574	2.57022	2.30675	1.17356	1.12539	1.29761	1.06734	1.07546	1.27602

## Sheet: Bar graph
	Control			dWFS1KO
tub>	LacZ	dWFS1	dCISD	LacZ	dWFS1	dCISD
	0.338396	0.365664	0.342923	0.185632	0.341324	0.336041
	0.353424	0.318568	0.296686	0.215679	0.270124	0.265701
	0.340273	0.36308	0.363858	0.164991	0.313047	0.299861
