# Supplementary material for: Reciprocal rescue of Wolfram syndrome by two causative genes
Source: EMBO Rep. 2025 Apr 3;26(9):2459–82. doi: 10.1038/s44319-025-00436-2 (PMC12069674; doi:10.1038/s44319-025-00436-2)
Supplement: Supplementary file 7 — Source data Fig. 5 [file 44319_2025_436_MOESM7_ESM.zip]

Archive with 44 entries (36 files):
- Figure 5/
- __MACOSX/._Figure 5
- Figure 5/5G/
- __MACOSX/Figure 5/._5G
- Figure 5/5F/
- __MACOSX/Figure 5/._5F
- Figure 5/5H/
- __MACOSX/Figure 5/._5H
- Figure 5/.DS_Store
- __MACOSX/Figure 5/._.DS_Store
- Figure 5/5C/
- __MACOSX/Figure 5/._5C
- Figure 5/5D/
- __MACOSX/Figure 5/._5D
- Figure 5/5E/
- __MACOSX/Figure 5/._5E
- Figure 5/5B/
- __MACOSX/Figure 5/._5B
- Figure 5/5G/5G Measurement of cytosolic calcium level.xlsx
- __MACOSX/Figure 5/5G/._5G Measurement of cytosolic calcium level.xlsx
- Figure 5/5F/5F Measurement of ER calcium release.xlsx
- __MACOSX/Figure 5/5F/._5F Measurement of ER calcium release.xlsx
- Figure 5/5H/5H Measurement of ER calcium channel activity.xlsx
- __MACOSX/Figure 5/5H/._5H Measurement of ER calcium channel activity.xlsx
- Figure 5/5C/5C Measurement of ER calcium release.xlsx
- __MACOSX/Figure 5/5C/._5C Measurement of ER calcium release.xlsx
- Figure 5/5D/5D Measurement of cytosolic calcium level.xlsx
- __MACOSX/Figure 5/5D/._5D Measurement of cytosolic calcium level.xlsx
- Figure 5/5E/5E Measurement of ER calcium channel activity.xlsx
- __MACOSX/Figure 5/5E/._5E Measurement of ER calcium channel activity.xlsx
- Figure 5/5B/5B Western_left_IP_Myc.png
- __MACOSX/Figure 5/5B/._5B Western_left_IP_Myc.png
- Figure 5/5B/5B Western_right_IP_GFP.png
- __MACOSX/Figure 5/5B/._5B Western_right_IP_GFP.png
- Figure 5/5B/5B Band intensity.xlsx
- __MACOSX/Figure 5/5B/._5B Band intensity.xlsx
- Figure 5/5B/5B Western_left_WCL_GFP.png
- __MACOSX/Figure 5/5B/._5B Western_left_WCL_GFP.png
- Figure 5/5B/5B Western_right_IP_Myc.png
- __MACOSX/Figure 5/5B/._5B Western_right_IP_Myc.png
- Figure 5/5B/5B Western_right_WCL_GFP.png
- __MACOSX/Figure 5/5B/._5B Western_right_WCL_GFP.png
- Figure 5/5B/5B Western_left_IP_GFP.png
- __MACOSX/Figure 5/5B/._5B Western_left_IP_GFP.png
