# Supplementary material for: Reciprocal rescue of Wolfram syndrome by two causative genes
Source: EMBO Rep. 2025 Apr 3;26(9):2459–82. doi: 10.1038/s44319-025-00436-2 (PMC12069674; doi:10.1038/s44319-025-00436-2)
Supplement: Supplementary file 7 — Source data Fig. 5 [file 44319_2025_436_MOESM7_ESM.zip › Figure 5/5G/5G Measurement of cytosolic calcium level.xlsx]

## Sheet: WT + vector
Line graph
WT + vector
Time (sec)	Coverslip 1	Coverslip 2	Coverslip 3	Coverslip 4	Coverslip 5	Coverslip 6	Coverslip 7	Coverslip 8	Coverslip 9
0.548	0.990318	0.99306	0.996125	0.974589	0.990546	0.976978	0.997418	0.99326	0.996558
5.551	0.992408	0.988029	0.998718	1.00135	0.993082	0.976637	0.99328	0.993965	0.995512
10.563	0.995608	0.986597	0.999537	1.03114	0.997968	0.983367	0.994769	0.996064	0.997452
15.561	0.997738	0.986794	1.00097	0.974589	1.00047	0.976978	1.00031	0.999008	1.00117
20.557	0.998519	0.987105	0.996125	1.00135	1.00019	0.976637	1.00511	0.99326	1.00505
25.554	0.999323	0.988595	0.998718	1.03114	0.990546	0.983367	1.00911	0.993965	1.00426
30.551	1.00004	0.997322	0.999537	1.0088	0.993082	0.997059	1.01544	0.996064	1.00842
35.563	1.00113	0.99306	1.00097	1.02041	0.997968	1.01941	1.05283	0.999008	1.06467
40.56	1.00141	0.988029	0.999267	1.01953	1.00047	1.01859	0.997418	0.996337	0.996558
45.557	1.00293	0.986597	1.0004	0.994614	1.00019	1.01052	0.99328	1.00043	0.995512
50.554	1.00546	0.986794	1.00014	0.985586	1.00087	1.00453	0.994769	1.0019	0.997452
55.55	1.00703	0.987105	1.00295	0.984613	1.00018	1.00586	1.00031	1.0037	1.00117
60.562	1.0081	0.988595	1.00028	0.989254	1.00853	1.00704	1.00511	1.00479	1.00505
65.559	1.00957	0.997322	1.00161	0.990116	1.00816	1.01419	1.00911	1.01054	1.00426
70.555	1.01377	1.0725	1.00457	0.991646	1.02815	1.04338	1.01544	1.01315	1.00842
75.552	1.12741	1.12204	1.01157	1.02022	1.08076	1.16336	1.05283	1.04822	1.06467
80.549	1.30642	1.20845	1.15215	1.16524	1.26038	1.24909	1.33285	1.2985	1.33579
85.561	1.53583	1.29468	1.53471	1.44803	1.41401	1.38436	1.66708	1.66284	1.50526
90.557	1.6415	1.38131	1.86611	1.63607	1.60929	1.70788	1.97534	1.89264	1.77917
95.554	1.70443	1.50947	2.15719	1.7472	1.6931	1.71325	1.98814	1.98509	1.81338
100.551	1.75512	1.56187	2.37764	1.84519	1.80358	1.63466	2.0269	2.06535	1.86909
105.563	1.79338	1.59328	2.41768	1.80519	1.82733	1.60359	2.06814	2.05605	1.92431
110.56	1.8046	1.60999	2.43165	1.8507	1.81978	1.59365	2.0476	2.11062	1.92961
115.557	1.81204	1.64471	2.42441	1.92078	1.78242	1.52955	2.05537	2.11033	1.93286
120.553	1.8021	1.62728	2.42038	1.88558	1.78042	1.44537	2.13212	2.08947	1.92221
125.55	1.79707	1.59699	2.36791	1.85421	1.74323	1.45787	2.14701	2.09004	1.90698
130.562	1.77888	1.53789	2.31972	1.79229	1.78514	1.36783	2.08934	2.04231	1.88903
135.56	1.75438	1.51328	2.21918	1.76938	1.87223	1.36831	2.04979	2.04283	1.83231
140.557	1.72933	1.44704	2.16307	1.75885	1.8496	1.36443	2.01809	2.00175	1.77597
145.553	1.68698	1.3949	2.09769	1.69866	1.86017	1.3077	1.99039	1.9537	1.73487
150.55	1.64558	1.36219	2.03338	1.62758	1.79578	1.24255	1.92846	1.88913	1.62918
155.562	1.61164	1.31982	1.97883	1.53869	1.76288	1.20763	1.8165	1.85321	1.58239
160.559	1.57924	1.2926	1.9012	1.4726	1.72894	1.15158	1.73511	1.78245	1.52536
165.556	1.52934	1.26659	1.82216	1.42895	1.67255	1.09304	1.67596	1.7295	1.48086
170.552	1.49984	1.24969	1.73693	1.40959	1.66079	1.06439	1.59471	1.66857	1.41134
175.549	1.45915	1.18612	1.69228	1.34688	1.61308	1.05229	1.53367	1.60814	1.38544
180.56	1.41235	1.17273	1.62297	1.31557	1.56166	1.04005	1.4688	1.53994	1.37169
185.558	1.38081	1.15941	1.56539	1.28301	1.53414	1.0346	1.4084	1.48477	1.34598
190.555	1.33679	1.14847	1.50215	1.24859	1.48206	1.02833	1.31037	1.42431	1.30403
195.552	1.30706	1.13048	1.42309	1.21236	1.45077	1.02832	1.31228	1.37506	1.28048
200.549	1.28623	1.103	1.40401	1.20525	1.40415	1.03171	1.26728	1.32011	1.26492
205.561	1.25568	1.08105	1.36524	1.18082	1.3829	1.03514	1.23898	1.27435	1.24287
210.558	1.23379	1.06711	1.3296	1.13432	1.34919	1.02977	1.20483	1.22951	1.23127
215.554	1.20144	1.05524	1.2818	1.10926	1.34084	1.0242	1.19631	1.19483	1.21907
220.551	1.18146	1.0663	1.25071	1.09964	1.316	1.01909	1.1734	1.16026	1.19687
225.547	1.15014	1.06187	1.21146	1.09871	1.28866	1.01202	1.15367	1.13218	1.16835
230.559	1.13155	1.04856	1.18844	1.10517	1.26074	1.01537	1.15067	1.12803	1.11959
235.556	1.11803	1.03106	1.1738	1.10718	1.22521	1.03487	1.13978	1.11899	1.13602
240.553	1.10097	1.02378	1.14938	1.10444	1.19997	1.04622	1.12327	1.09888	1.13025
245.549	1.09026	1.02861	1.13252	1.08428	1.17997	1.0337	1.11388	1.09321	1.14099
250.561	1.08438	1.02351	1.1182	1.06622	1.15633	1.01739	1.09839	1.08313	1.13612
255.558	1.07451	1.01956	1.10629	1.05473	1.14049	1.00961	1.09341	1.07682	1.1253
260.555	1.06551	1.02178	1.09353	1.04639	1.13262	1.003	1.08218	1.06861	1.12231
265.551	1.06176	1.02274	1.08519	1.05067	1.10788	1.00102	1.07452	1.06155	1.12971
270.548	1.0549	1.02977	1.07846	1.04432	1.10178	1.00185	1.07197	1.0566	1.12688
275.56	1.04702	1.02311	1.06877	1.02966	1.09597	1.00652	1.06546	1.05212	1.11692
280.558	1.04012	1.01035	1.06237	1.02511	1.08675	1.00812	1.06326	1.04907	1.11065
285.555	1.03523	1.00761	1.05635	1.0197	1.07172	1.00679	1.06052	1.04874	1.10217
290.552	1.03328	1.00793	1.04796	1.01524	1.06666	1.00602	1.05452	1.04293	1.09717
295.549	1.02795	1.00985	1.04293	1.02015	1.06503	1.00717	1.04677	1.04143	1.08649
300.56	1.02711	1.017	1.03596	1.02029	1.06332	1.01142	1.04921	1.03563	1.08915
305.557	1.02495	1.02596	1.03269	1.03306	1.05356	1.01297	1.04724	1.03144	1.08777
310.553	1.02072	1.01444	1.02895	1.05195	1.04266	1.01371	1.04095	1.03584	1.08368
315.55	1.02043	1.01711	1.02121	1.05155	1.03849	1.01895	1.03766	1.03149	1.07147
320.561	1.01521	1.02621	1.02396	1.03352	1.03041	1.02923	1.03559	1.03207	1.05715
325.558	1.01357	1.01315	1.02778	1.02346	1.02773	1.02324	1.03612	1.02771	1.04677
330.555	1.01327	1.00769	1.02108	1.01249	1.02733	1.02559	1.03296	1.02171	1.0413
335.552	1.0118	1.00746	1.02149	0.996713	1.02824	1.02363	1.0305	1.01716	1.03602
340.549	1.01284	1.00951	1.01977	0.993914	1.02593	1.01453	1.02739	1.0162	1.03743
345.547	1.01181	1.01028	1.01927	0.99089	1.03018	1.01377	1.02702	1.01307	1.03686
350.559	1.00975	1.01153	1.01921	0.979085	1.02183	1.01099	1.02128	1.01255	1.03623
355.557	1.00697	1.00929	1.0195	0.976284	1.01692	1.01076	1.02084	1.01053	1.03044
360.553	1.00593	1.01057	1.0186	0.973254	1.01504	1.00656	1.01819	1.00748	1.02613
365.55	1.00556	1.0105	1.01635	0.972177	1.00478	1.0043	1.01819	1.00676	1.02743
370.546	1.00133	1.0107	1.01255	0.97607	1.00341	1.00324	1.01709	1.00281	1.02633
375.558	1.0023	1.00907	1.01041	0.981302	1.00241	0.999551	1.01619	1.00225	1.02046
380.556	0.999335	1.00791	1.00869	0.994338	1.00128	0.998123	1.014	1.00073	1.01661
385.552	0.998192	1.0077	1.00872	0.989521	1.00147	0.995487	1.01585	1.00119	1.02172
390.549	0.995262	1.01337	1.00554	0.974969	0.995731	0.994529	1.01879	0.998182	1.02437
395.546	0.991839	1.01538	0.999377	0.97982	0.993751	0.993183	1.01953	0.994509	1.01652
400.558	0.992055	1.01626	1.00442	0.976057	0.989963	0.990769	1.01876	0.994509	1.0078

## Sheet: CISD2 KO + vector
Line graph
CISD2 KO + vector
Time (sec)	Coverslip 1	Coverslip 2	Coverslip 3	Coverslip 4	Coverslip 5	Coverslip 6	Coverslip 7
0.548	1.00776	0.967213	0.999118	1.00219	1.01225	1.0119	1.00676
5.551	0.992241	0.964015	1.00047	1.00003	1.00274	1.0053	1.00676
10.563	1.00776	0.960463	1.00074	0.997781	1.01225	1.00344	1.00362
15.561	0.992241	0.967213	0.999226	0.997048	1.00274	0.996457	1.00153
20.557	1.00776	0.967213	0.999118	1.00219	1.01225	1.0119	1.00676
25.554	0.992241	0.964015	1.00047	1.00003	1.00274	1.0053	1.00676
30.551	1.00776	0.960463	1.00074	0.997781	1.01225	1.00344	1.00362
35.563	0.992241	0.967213	0.999226	0.997048	1.00274	0.996457	1.00153
40.56	1.00776	0.964015	0.998106	1.00777	0.997	0.993236	0.997351
45.557	0.992241	0.960463	1.00008	1.07167	0.997931	0.989665	0.996142
50.554	1.00776	0.960028	1.00043	1.00219	0.994789	0.986562	0.996701
55.55	0.992241	0.965979	1.00182	1.00003	0.995291	0.985046	0.9979
60.562	1.00776	0.974929	1.00191	0.997781	0.99828	0.987117	1.00837
65.559	0.992241	0.980901	1.01068	0.997048	1.0135	0.998296	1.01227
70.555	0.982697	1.05896	1.04724	1.00777	1.03147	1.08016	1.04486
75.552	0.983851	1.16752	1.20884	1.07167	1.15595	1.08482	1.16038
80.549	1.33463	1.19804	1.35649	1.41296	1.26012	1.13003	1.24088
85.561	1.56561	1.25421	1.43064	1.54008	1.19921	1.19795	1.27559
90.557	1.6315	1.23829	1.52394	1.53327	1.20932	1.21999	1.30334
95.554	1.59074	1.17421	1.49224	1.47744	1.21324	1.23252	1.31585
100.551	1.55087	1.15767	1.46969	1.46224	1.1861	1.25628	1.28583
105.563	1.53561	1.14914	1.44537	1.44675	1.17136	1.27996	1.22412
110.56	1.4941	1.13761	1.43599	1.4483	1.14353	1.29095	1.20824
115.557	1.4514	1.1401	1.41015	1.399	1.09533	1.28598	1.17744
120.553	1.41148	1.12073	1.40936	1.37882	1.06608	1.26771	1.14713
125.55	1.40739	1.10499	1.39152	1.34093	1.05076	1.26563	1.11133
130.562	1.37763	1.09553	1.36734	1.30213	1.02889	1.24772	1.09801
135.56	1.34181	1.08262	1.34378	1.28256	1.02357	1.24296	1.09292
140.557	1.3433	1.07438	1.29672	1.23219	1.01988	1.21473	1.05643
145.553	1.27167	1.06735	1.26311	1.18525	1.02697	1.20011	1.09115
150.55	1.2174	1.04071	1.25096	1.17804	1.02142	1.18776	1.13304
155.562	1.17006	1.02779	1.21942	1.14289	1.00958	1.16773	1.14753
160.559	1.12595	1.02965	1.19621	1.1221	1.0065	1.16472	1.10754
165.556	1.1081	1.01494	1.17206	1.0962	0.997184	1.1489	1.08422
170.552	1.10294	1.00256	1.1684	1.07787	1.00578	1.13541	1.0808
175.549	1.09705	0.995187	1.14905	1.05939	0.995969	1.12211	1.06195
180.56	1.0846	0.997895	1.13657	1.04471	0.999951	1.11048	1.05165
185.558	1.07319	0.986526	1.11396	1.03202	1.00858	1.10283	1.04634
190.555	1.05876	0.978485	1.10399	1.02373	1.00853	1.08696	1.04712
195.552	1.04996	0.973326	1.09445	1.01919	1.00616	1.08048	1.03842
200.549	1.04536	0.974234	1.08376	1.01207	1.00204	1.07262	1.03073
205.561	1.03857	0.970609	1.08329	1.0077	0.9991	1.07319	1.04198
210.558	1.03001	0.974929	1.07799	1.00672	0.998958	1.06613	1.03151
215.554	1.03061	0.975098	1.07175	1.00363	0.999165	1.06369	1.01634
220.551	1.03115	0.972982	1.06605	0.995779	1.0005	1.05779	1.02037
225.547	1.02684	0.966092	1.05868	1.00144	1.00509	1.05892	1.02785
230.559	1.01889	0.958692	1.0648	1.00368	1.00278	1.05539	1.02512
235.556	1.01667	0.962209	1.06177	1.0037	1.00039	1.05183	1.0176
240.553	1.02516	0.978667	1.05328	1.01026	1.00236	1.05092	1.01399
245.549	1.02115	0.975147	1.05402	1.00547	1.00546	1.04882	1.01459
250.561	1.02416	0.967884	1.049	1.0105	1.01426	1.04696	1.01421
255.558	1.02233	0.962214	1.04314	1.0433	1.01584	1.05282	1.01761
260.555	1.02195	0.968091	1.04291	1.02946	1.01014	1.05557	1.01355
265.551	1.02128	0.966362	1.04822	1.0429	1.00932	1.05733	1.01092
270.548	1.02332	0.97014	1.05043	1.01266	1.01022	1.06218	1.01354
275.56	1.02612	0.973223	1.03865	1.00661	1.01217	1.05529	1.01753
280.558	1.02263	0.966369	1.03135	1.00892	1.01407	1.04469	1.01489
285.555	1.0191	0.958728	1.02792	1.01126	1.01666	1.03947	1.0125
290.552	1.021	0.960296	1.02882	1.01243	1.01553	1.03824	1.01662
295.549	1.02016	0.964885	1.02982	1.01313	1.02401	1.02613	1.01795
300.56	1.0156	0.972528	1.02558	1.01092	1.02359	1.02433	1.03152
305.557	1.02054	0.964553	1.03203	1.00952	1.01855	1.0252	1.02247
310.553	1.02018	0.960246	1.03763	1.0091	1.01807	1.02468	1.01162
315.55	1.01757	0.958216	1.03622	1.01047	1.01574	1.02638	1.01519
320.561	1.01835	0.958905	1.02838	1.01093	1.01652	1.02624	1.01229
325.558	1.01858	0.963734	1.02528	1.01333	1.01546	1.02378	1.00502
330.555	1.0211	0.964895	1.02105	1.01589	1.01848	1.02012	1.00513
335.552	1.02156	0.965027	1.02082	1.01166	1.01935	1.01419	1.00513
340.549	1.0223	0.962833	1.01968	1.00781	1.02504	1.01629	1.00513
345.547	1.02416	0.965548	1.02156	1.01127	1.02991	1.01614	1.00513
350.559	1.02277	0.965969	1.02591	1.01269	1.02787	1.01602	1.00513
355.557	1.0227	0.969113	1.01395	1.01552	1.02734	1.0196	1.00513
360.553	1.02395	0.966265	1.00905	1.01564	1.03004	1.02153	1.00513
365.55	1.02486	0.963808	1.00437	1.01252	1.03084	1.02127	1.00513
370.546	1.02686	0.963421	1.00729	1.00706	1.0358	1.01729	1.00513
375.558	1.02503	0.963815	1.00546	1.0092	1.03187	1.01648	1.00513
380.556	1.0182	0.96126	1.00354	1.0071	1.03227	1.01161	1.00513
385.552	1.01453	0.965005	1.00288	1.00839	1.02895	1.01219	1.00513
390.549	1.00974	0.964729	1.00264	1.00884	1.02809	1.01127	1.00513
395.546	1.00884	0.964775	1.00196	1.0095	1.02348	1.01014	1.00513
400.558	1.00988	0.963956	0.998549	1.00693	1.02276	1.01127	1.00513

## Sheet: CISD2 KO + WT CISD2 peptide
Line graph
CISD2 KO + WT CISD2 peptide
Time (sec)	Coverslip 1	Coverslip 2	Coverslip 3	Coverslip 4	Coverslip 5	Coverslip 6	Coverslip 7	Coverslip 8
0.548	0.978666	1.00976	1.06624	1.00484	1.0106	1.00152	1.00122	1.00637
5.551	0.978666	1.00976	1.06624	1.00484	1.0106	1.00152	1.00122	1.00637
10.563	0.977732	1.00119	1.03823	0.995162	1.005	1.00295	1.0003	0.996514
15.561	0.989842	0.989046	0.999428	0.984363	1.00255	0.998012	1.00543	0.995858
20.557	0.978666	1.00976	1.06624	1.00484	1.0106	1.00152	1.00122	1.00637
25.554	0.977732	1.00119	1.03823	0.995162	1.005	1.00295	1.0003	0.996514
30.551	0.989842	0.989046	0.999428	0.984363	1.00255	0.998012	1.00543	0.995858
35.563	0.978666	0.994668	0.975547	0.982021	0.995924	0.997433	1.00122	0.994615
40.56	0.977732	1.00458	0.965901	1.0818	1.0106	1.00152	1.0003	0.992886
45.557	0.989842	1.0315	0.959972	0.982021	1.005	1.00295	1.00543	0.997557
50.554	0.978666	1.00976	0.954018	1.0818	1.00255	0.998012	1.00315	1.00151
55.55	0.977732	1.00119	0.947308	1.00484	0.995924	0.997433	0.997676	1.00072
60.562	0.989842	0.989046	0.983445	0.995162	0.995137	1.00053	0.99386	1.00158
65.559	1.01706	0.994668	1.20976	0.984363	0.990794	0.999547	0.995597	1.00343
70.555	1.0367	1.00458	1.23137	0.982021	0.991596	1.00444	1.00276	1.00896
75.552	1.06574	1.0315	1.12172	1.0818	0.989108	1.00459	1.00079	1.01862
80.549	1.1116	1.18496	1.10051	1.22804	1.09882	1.11888	1.01585	1.03085
85.561	1.58699	1.36168	1.15386	1.28695	1.50585	1.55717	1.41592	1.21964
90.557	1.8084	1.47822	1.31442	1.35291	1.90685	1.81132	1.54707	1.947
95.554	2.02255	1.45115	1.38765	1.34373	1.98332	1.96664	1.74959	2.16853
100.551	2.28031	1.53455	1.51927	1.37788	2.06217	2.03941	1.7507	2.33501
105.563	2.38806	1.55237	1.6036	1.39265	2.11313	2.03328	1.6732	2.37461
110.56	2.44264	1.50996	1.60097	1.38645	2.15955	2.12926	1.69236	2.3758
115.557	2.45004	1.56466	1.61042	1.39986	2.19111	2.05304	1.66298	2.34211
120.553	2.43448	1.52591	1.58988	1.38872	2.1865	2.04991	1.65506	2.24142
125.55	2.39314	1.53902	1.60301	1.367	2.14648	1.97777	1.66992	2.16088
130.562	2.30964	1.45278	1.59809	1.3609	2.11355	1.88373	1.65017	2.07444
135.56	2.24438	1.38278	1.57258	1.34629	2.03911	1.83827	1.63493	1.9974
140.557	2.18554	1.37793	1.53885	1.31343	1.97737	1.78307	1.55945	1.90314
145.553	2.15446	1.31422	1.48235	1.28701	1.89464	1.68983	1.48383	1.79156
150.55	2.09618	1.23255	1.40566	1.24474	1.80909	1.59362	1.43698	1.6941
155.562	2.04576	1.25108	1.38324	1.21771	1.70252	1.49715	1.38377	1.58136
160.559	1.9981	1.1943	1.3476	1.18629	1.59588	1.42136	1.30859	1.49979
165.556	1.92147	1.14609	1.28565	1.17346	1.51078	1.34022	1.24538	1.42306
170.552	1.86393	1.16739	1.27214	1.15306	1.42313	1.24998	1.21302	1.33568
175.549	1.80917	1.0855	1.19124	1.13254	1.33692	1.20008	1.19061	1.28617
180.56	1.76345	1.14866	1.14087	1.11651	1.28118	1.16456	1.16773	1.23971
185.558	1.69742	1.08037	1.11042	1.0974	1.24647	1.13206	1.12944	1.20511
190.555	1.63496	1.09761	1.09015	1.08503	1.19831	1.09439	1.09142	1.18922
195.552	1.59702	1.05303	1.06889	1.07624	1.1557	1.0826	1.07431	1.16745
200.549	1.55779	1.04119	1.04507	1.07668	1.13276	1.05968	1.05658	1.13612
205.561	1.52649	1.02236	1.05512	1.06608	1.11642	1.04	1.0576	1.1184
210.558	1.50178	1.02159	1.03148	1.05129	1.09418	1.02854	1.05912	1.09142
215.554	1.49021	1.02551	1.07901	1.0366	1.08238	1.01755	1.05362	1.07974
220.551	1.4664	1.0223	1.06829	1.02365	1.06639	1.01216	1.04467	1.06937
225.547	1.44093	1.02508	1.05443	1.02777	1.05242	1.0254	1.03614	1.06309
230.559	1.4144	1.07925	1.05399	1.03035	1.03866	1.00775	1.02944	1.05986
235.556	1.37334	1.04046	1.05909	1.03605	1.03019	1.00349	1.0249	1.0541
240.553	1.3532	1.0278	1.04043	1.02947	1.02414	1.00286	1.02243	1.04485
245.549	1.313	1.01869	1.02282	1.02344	1.01974	0.995677	1.01781	1.03924
250.561	1.29433	1.0153	1.02554	1.0195	1.01616	0.992173	1.01198	1.03548
255.558	1.26682	1.01588	1.02918	1.01993	1.01758	0.992786	1.01086	1.03291
260.555	1.25002	1.01519	1.0135	1.01744	1.0162	0.991974	1.00968	1.02957
265.551	1.2415	1.01357	1.01925	1.01859	1.01325	0.990876	1.00729	1.02711
270.548	1.24072	1.00917	1.02376	1.01339	1.01257	0.990721	1.00863	1.02452
275.56	1.20578	1.00973	1.02573	1.00715	1.01214	0.9866	1.00863	1.02235
280.558	1.19213	1.01496	1.03188	1.00242	1.01138	0.996142	1.00914	1.01727
285.555	1.18411	1.01294	1.05034	0.995255	1.01183	0.994593	1.00764	1.01648
290.552	1.16448	1.01868	1.03113	0.999804	1.01189	0.997694	1.02072	1.01567
295.549	1.15015	1.01677	1.03049	1.00312	1.0114	0.999086	1.02764	1.01328
300.56	1.12915	1.01973	1.02854	1.00344	1.01561	1.03029	1.0259	1.01064
305.557	1.1165	1.01251	1.03096	1.00412	1.01448	1.01758	1.02725	1.0109
310.553	1.09892	1.01535	1.03367	1.00135	1.01476	1.00726	1.02406	1.01172
315.55	1.08126	1.01415	1.03823	0.999791	1.01694	1.00266	1.02084	1.01356
320.561	1.06083	1.01786	1.04009	1.00159	1.01502	0.99953	1.01923	1.01319
325.558	1.0583	1.01412	1.04237	1.00547	1.01594	0.998907	1.01739	1.01352
330.555	1.04102	1.01859	1.04693	1.00209	1.01639	0.998842	1.01853	1.01297
335.552	1.04667	1.02293	1.05092	1.00019	1.01815	0.997974	1.01683	1.01418
340.549	1.02376	1.02301	1.04984	1.0016	1.01681	0.997836	1.01553	1.01561
345.547	1.01081	1.02337	1.04467	1.0027	1.01541	1.00179	1.01453	1.01191
350.559	1.00212	1.02346	1.04464	1.00425	1.01556	1.00125	1.01669	1.0112
355.557	0.994193	1.02072	1.04883	1.0055	1.01423	1.0012	1.01625	1.0097
360.553	0.998718	1.02559	1.05556	1.00527	1.01474	1.00435	1.01439	1.01033
365.55	0.993462	1.02259	1.05303	1.00491	1.01188	1.01661	1.01604	1.00807
370.546	0.993492	1.02206	1.05322	1.00886	1.01304	1.01663	1.01402	1.00855
375.558	0.989843	1.0175	1.05356	1.0107	1.01373	1.00916	1.01464	1.00944
380.556	0.99002	1.01977	1.06382	1.01027	1.01609	1.00818	1.01809	1.01085
385.552	0.989758	1.01529	1.05975	1.0098	1.01419	1.00426	1.01506	1.00868
390.549	0.991378	1.01848	1.06465	1.00999	1.00925	1.00631	1.01231	1.00911
395.546	0.992038	1.01802	1.06262	1.00819	1.01425	1.00234	1.01349	1.00679
400.558	0.989455	1.01347	1.06206	1.00884	1.00949	1.00406	1.01327	1.00965

## Sheet: AUC
Bar graph	WT + vector	CISD2 KO + vector	CISD2 KO + WT CISD2 peptide
Coverslip 1	86.59	42.03	158.3
Coverslip 2	52.26	11.65	43.81
Coverslip 3	134.4	44.62	62.27
Coverslip 4	80.04	34.45	36.29
Coverslip 5	104.5	14.3	94.02
Coverslip 6	42.64	31.53	75.29
Coverslip 7	113.3	21.26	56.8
Coverslip 8	112.4		94.28
Coverslip 9	97.43
