# Supplementary material for: Reciprocal rescue of Wolfram syndrome by two causative genes
Source: EMBO Rep. 2025 Apr 3;26(9):2459–82. doi: 10.1038/s44319-025-00436-2 (PMC12069674; doi:10.1038/s44319-025-00436-2)
Supplement: Supplementary file 7 — Source data Fig. 5 [file 44319_2025_436_MOESM7_ESM.zip › Figure 5/5F/5F Measurement of ER calcium release.xlsx]

## Sheet: WT + vector
Line graph
WT + vector
Time (sec)	Coverslip 1	Coverslip 2	Coverslip 3	Coverslip 4	Coverslip 5	Coverslip 6
0	1.00383	1.00766	1.01586	1.00228	1.105	1.0142
10.25	1.00383	1.00766	1.01586	1.00228	1.07786	1.00673
20.25	1.00165	1.00766	0.995538	0.997895	1.05234	1.00406
30.25	0.994516	0.991311	0.995433	1.00071	1.06105	1.00786
40.25	0.991577	0.993567	1.01586	1.00326	1.06008	1.0142
50.25	1.00383	1.00416	0.995538	1.00828	1.07237	1.00673
60.25	1.00165	0.996604	0.995433	0.999148	1.08025	1.00406
70.26	0.994516	1.00671	1.00025	0.991817	1.0883	1.00786
80.24	0.991577	1.01713	0.992915	0.996614	1.08912	1.00456
90.25	0.99815	1.02017	1.00437	0.993037	1.1081	0.99828
100.26	0.969853	1.00685	1.0018	0.994784	1.11917	0.964302
110.26	0.942745	0.948637	0.939644	0.953635	1.01547	0.909077
120.26	0.914481	0.90027	0.900995	0.903028	0.922852	0.905008
130.26	0.862255	0.837439	0.859368	0.855148	0.858337	0.856947
140.26	0.812807	0.76364	0.756366	0.789225	0.822878	0.818254
150.26	0.758194	0.683631	0.700194	0.730375	0.745534	0.718183
160.26	0.725036	0.63211	0.642146	0.653229	0.721302	0.661046
170.27	0.677888	0.602498	0.572608	0.593446	0.663643	0.639561
180.26	0.678584	0.576415	0.555513	0.568075	0.714397	0.599297
190.26	0.654753	0.567093	0.549881	0.544186	0.674509	0.556441
200.27	0.656532	0.575723	0.557816	0.535753	0.61837	0.569876
210.27	0.663935	0.571523	0.57555	0.546209	0.640705	0.573255
220.27	0.67713	0.58888	0.553043	0.553204	0.638903	0.558418
230.27	0.677343	0.618224	0.579215	0.563541	0.633001	0.565094
240.27	0.675862	0.635891	0.601845	0.579413	0.635243	0.570662
250.27	0.698789	0.65787	0.644098	0.595319	0.655177	0.571492
260.27	0.728377	0.679639	0.680801	0.623624	0.651664	0.585556
270.27	0.726846	0.707171	0.68087	0.64115	0.655185	0.585595
280.28	0.751754	0.732356	0.716521	0.65114	0.676695	0.591044
290.27	0.764559	0.754846	0.734688	0.679037	0.733941	0.60958
300.27	0.778093	0.774855	0.765474	0.701972	0.763426	0.621733
310.28	0.797671	0.780533	0.787833	0.73052	0.767046	0.639073
320.28	0.808646	0.80076	0.811451	0.753415	0.757554	0.668989
330.28	0.824834	0.815698	0.827276	0.776594	0.756224	0.692734
340.28	0.839508	0.836158	0.842647	0.786835	0.764172	0.702579
350.28	0.841595	0.850451	0.854382	0.805707	0.773287	0.700306
360.28	0.855527	0.859151	0.872042	0.815057	0.78679	0.719208
370.28	0.865671	0.871397	0.885735	0.833269	0.798658	0.755527
380.28	0.874417	0.88018	0.897749	0.847645	0.800645	0.784199
390.28	0.8843	0.887765	0.907986	0.861376	0.823879	0.809078
400.28	0.897107	0.902558	0.916349	0.875107	0.850928	0.84014
410.29	0.905	0.903109	0.923579	0.876031	0.853247	0.858931
420.29	0.908977	0.914024	0.928218	0.878091	0.878917	0.860167
430.29	0.920247	0.927602	0.937766	0.885683	0.877956	0.873774
440.29	0.924598	0.932499	0.944606	0.894416	0.910082	0.894429
450.29	0.925763	0.941069	0.953321	0.909657	0.932424	0.919967
460.29	0.933904	0.9505	0.963999	0.923243	0.947601	0.933859
470.29	0.936072	0.958604	0.970703	0.930455	0.964133	0.938702
480.29	0.948344	0.95915	0.974304	0.92977	0.965315	0.941468
490.29	0.956391	0.967236	0.975632	0.929232	0.983116	0.943059
500.29	0.959737	0.975458	0.978525	0.938363	0.990104	0.960731
510.29	0.968686	0.985617	0.980252	0.955571	1.01199	0.974627
520.3	0.967532	0.995978	0.987141	0.964136	1.03051	0.984985
530.28	0.970831	0.994109	0.98986	0.969469	1.03266	0.988716
540.29	0.970949	0.993249	0.998225	0.971228	1.05604	1.01017
550.29	0.976715	1.00102	1.00255	0.971615	1.08146	1.01017
560.29	0.978278	1.00225	1.00468	0.984264	1.09095	1.01017
570.29	0.980646	1.00524	1.01254	0.992996	1.10361	1.01017
580.29	0.987846	1.00524	1.01427	0.996946	1.10499	1.01017
590.29	1.00094	1.00524	1.01427	1.0012	1.10499	1.01017
600.29	1.00094	1.00524	1.01427	1.0012	1.10499	1.01017

## Sheet: CISD2 KO + vector
Line graph
CISD2 KO + vector
Time (sec)	Coverslip 1	Coverslip 2	Coverslip 3	Coverslip 4	Coverslip 5	Coverslip 6	Coverslip 7	Coverslip 8
0	1.0183	0.991523	0.987566	0.994633	1.03087	1.00186	1.00358	1.00998
10.25	1.0183	0.991523	0.987566	0.994633	1.03087	1.00186	1.00358	0.996602
20.25	1.00571	1.00561	0.996078	0.992568	0.99883	1.00703	0.996057	0.997655
30.25	1.02301	1.01304	0.98218	0.991641	1.02771	0.994195	1.00358	1.00998
40.25	1.01738	1.01601	0.956191	0.994633	1.02621	0.99883	1.00358	0.996602
50.25	1.0183	1.005	1.0029	1.01848	1.03087	1.00186	0.996057	0.997655
60.25	1.00571	1.01869	0.997101	1.00674	0.99883	1.00703	0.996743	1.00109
70.26	1.00224	1.06391	0.987566	1.01437	1.003	0.998089	1.00362	0.996312
80.24	0.996033	1.02708	0.996078	0.981574	1.00589	0.995986	1.01281	0.998361
90.25	0.964421	0.981703	0.98218	0.957843	0.995198	0.993859	1.02157	0.995901
100.26	0.972917	0.961326	0.956191	0.967197	0.957357	0.976369	1.00296	0.997052
110.26	0.960388	0.925952	0.946867	0.947148	0.954932	0.951487	0.927831	0.96047
120.26	0.959823	0.890836	0.922969	0.893659	0.929363	0.927763	0.899941	0.920913
130.26	0.912698	0.854982	0.890666	0.855492	0.88911	0.890309	0.84136	0.887026
140.26	0.893235	0.830385	0.864355	0.81027	0.896011	0.857739	0.828774	0.857643
150.26	0.832099	0.847833	0.863748	0.751922	0.880841	0.825874	0.838893	0.849604
160.26	0.813984	0.851102	0.864638	0.740344	0.867582	0.818235	0.840368	0.824167
170.27	0.802678	0.828381	0.87059	0.760828	0.853882	0.812261	0.830631	0.800694
180.26	0.793923	0.813666	0.864711	0.766107	0.875827	0.81316	0.815768	0.809291
190.26	0.791236	0.807822	0.86251	0.757652	0.857494	0.79982	0.820791	0.797709
200.27	0.794052	0.791819	0.850918	0.749383	0.851279	0.786533	0.834893	0.81
210.27	0.780939	0.827595	0.858246	0.761189	0.844157	0.794914	0.83477	0.817194
220.27	0.790413	0.798481	0.856787	0.759048	0.836871	0.805644	0.843003	0.830181
230.27	0.789911	0.81014	0.860407	0.762716	0.853466	0.813206	0.839197	0.836109
240.27	0.77395	0.788739	0.87678	0.788484	0.853946	0.811198	0.829093	0.83712
250.27	0.786082	0.809572	0.871327	0.813968	0.84287	0.824621	0.827269	0.837526
260.27	0.787591	0.811644	0.8814	0.841292	0.832765	0.831148	0.838042	0.843555
270.27	0.764814	0.80521	0.891007	0.834506	0.832472	0.834894	0.850756	0.846962
280.28	0.782864	0.813085	0.895894	0.845527	0.862767	0.8411	0.87216	0.85721
290.27	0.780542	0.829206	0.892696	0.855917	0.874281	0.856715	0.886829	0.864031
300.27	0.789131	0.843757	0.882358	0.870783	0.885358	0.868905	0.89099	0.865045
310.28	0.802503	0.838366	0.899274	0.893496	0.87965	0.87486	0.88361	0.87635
320.28	0.815846	0.84676	0.907005	0.911914	0.871554	0.888117	0.88429	0.87946
330.28	0.826503	0.837326	0.922338	0.92202	0.86268	0.885034	0.893616	0.884495
340.28	0.836873	0.861247	0.92296	0.929561	0.871029	0.897537	0.905119	0.89547
350.28	0.852873	0.89502	0.921225	0.941272	0.872491	0.903884	0.925193	0.904061
360.28	0.86369	0.895407	0.93012	0.960149	0.89637	0.916516	0.942084	0.90951
370.28	0.878004	0.92205	0.925932	0.957087	0.934051	0.92565	0.935778	0.916653
380.28	0.887679	0.942093	0.938126	0.960519	0.927602	0.929904	0.938982	0.922584
390.28	0.901754	0.937197	0.958028	0.954089	0.925943	0.927308	0.928806	0.929038
400.28	0.904146	0.949756	0.954771	0.956698	0.913338	0.935172	0.93288	0.930829
410.29	0.913317	0.932072	0.948996	0.947906	0.914097	0.932526	0.929495	0.94081
420.29	0.918958	0.933238	0.946673	0.94072	0.943949	0.935834	0.946186	0.948667
430.29	0.930574	0.952969	0.943134	0.956976	0.963784	0.944733	0.945892	0.954824
440.29	0.92157	0.970504	0.948502	0.965779	0.976972	0.946309	0.944743	0.959194
450.29	0.937795	0.948276	0.959533	0.975209	0.994516	0.951689	0.956623	0.955254
460.29	0.915843	0.929878	0.96608	0.968376	1.00492	0.955138	0.953609	0.961414
470.29	0.942559	0.93407	0.974777	0.974116	0.978951	0.953186	0.96887	0.966095
480.29	0.941621	0.939849	0.97096	0.980209	0.965212	0.952867	0.974662	0.968078
490.29	0.953596	0.958842	0.975515	1.00748	0.954075	0.953308	0.9745	0.97706
500.29	0.963378	0.992494	0.984763	0.992237	0.976291	0.958605	0.973004	0.977758
510.29	0.964897	0.972751	1.00009	0.978587	0.991334	0.96567	0.969837	0.984034
520.3	0.981228	0.95781	1.00438	0.977544	1.0137	0.970695	0.971753	0.988374
530.28	0.970071	0.938351	1.00503	1.00631	1.03092	0.972941	0.983584	0.988752
540.29	0.982345	0.934734	1.00265	1.005	1.03634	0.973283	0.983835	0.994439
550.29	0.983398	0.982201	0.999218	0.978883	1.0251	0.977757	0.996393	0.994926
560.29	0.993423	0.976612	1.00676	0.98755	1.00942	0.972836	0.997931	1.0023
570.29	0.974773	0.992032	1.00495	0.99098	1.02984	0.977248	0.997931	1.00551
580.29	0.99166	0.984831	1.00197	0.995701	1.06722	0.980058	0.997931	1.00707
590.29	0.995102	0.984831	1.00184	0.984873	1.04406	0.986859	0.997931	1.00707
600.29	1.00368	0.984831	1.00184	0.978557	1.03033	0.994524	0.997931	1.00707

## Sheet: CISD2 KO + WT CISD2 peptide
Line graph
CISD2 KO + WT CISD2 peptide
Time (sec)	Coverslip 1	Coverslip 2	Coverslip 3	Coverslip 4	Coverslip 5	Coverslip 6	Coverslip 7	Coverslip 8	Coverslip 9
0	1.04327	1.00114	0.993696	1.01657	1.02306	0.998197	1.01379	0.976714	0.996945
10.25	1.05344	1.01072	1.00102	1.00601	0.995574	1.00419	1.0026	0.976714	0.996945
20.25	1.04327	1.00114	0.993696	1.01657	0.987467	0.998197	1.01379	0.989418	1.00946
30.25	1.05344	1.01072	1.00102	1.00601	0.997119	1.00419	1.0026	1.00839	1.00032
40.25	0.96062	1.01219	1.00139	1.01657	1.02306	0.998197	1.01379	0.976714	0.996945
50.25	0.970435	0.984208	1.00767	1.00601	0.995574	1.00419	1.0026	0.976714	0.996945
60.25	0.982818	1.00134	0.993696	1.0044	0.987467	0.998197	1.01379	0.989418	1.00946
70.26	0.991959	0.998716	1.00102	0.992821	0.997119	1.00419	1.0026	1.00839	1.00032
80.24	1.01617	1.00069	1.00139	0.988897	0.996775	0.997613	0.996713	1.02548	0.99433
90.25	0.936369	0.990997	1.00767	0.991294	0.984184	0.963003	0.9869	1.02841	0.998942
100.26	0.947278	0.998271	0.996219	0.990668	0.986895	0.972682	0.981294	1.02212	0.990884
110.26	0.967988	0.888482	0.96615	0.98612	0.976957	0.956728	1.00308	0.987433	0.966328
120.26	0.953524	0.933896	0.944078	0.9566	0.931154	0.936847	0.939432	0.94395	0.919979
130.26	0.911334	0.876635	0.889299	0.932786	0.851319	0.878425	0.842231	0.895617	0.875441
140.26	0.788476	0.842396	0.849939	0.900073	0.791535	0.827202	0.785272	0.834924	0.818323
150.26	0.784958	0.778974	0.782289	0.840897	0.758184	0.78874	0.699921	0.80972	0.754401
160.26	0.767457	0.728866	0.730298	0.81334	0.718497	0.738681	0.661003	0.753916	0.70002
170.27	0.747656	0.702715	0.722151	0.768168	0.692968	0.700826	0.628876	0.690305	0.656664
180.26	0.714532	0.682535	0.69015	0.726821	0.647871	0.7262	0.610597	0.680003	0.617191
190.26	0.705122	0.657239	0.693535	0.707233	0.631319	0.740436	0.613185	0.637491	0.581964
200.27	0.721034	0.632415	0.672399	0.703157	0.570999	0.74533	0.604306	0.629154	0.544174
210.27	0.727238	0.625711	0.64816	0.702565	0.59681	0.758032	0.542735	0.632653	0.531635
220.27	0.732755	0.625018	0.67101	0.709822	0.601251	0.764519	0.627026	0.649715	0.523055
230.27	0.73427	0.623092	0.679358	0.719992	0.638598	0.770515	0.622487	0.641853	0.53361
240.27	0.741255	0.632419	0.680479	0.73071	0.620335	0.766327	0.593414	0.671633	0.532647
250.27	0.775035	0.638307	0.701406	0.742494	0.648716	0.780526	0.632768	0.693197	0.539286
260.27	0.783079	0.665098	0.690805	0.746844	0.645875	0.770077	0.67145	0.721104	0.562107
270.27	0.801079	0.674303	0.705763	0.764967	0.666527	0.770227	0.706991	0.738835	0.5752
280.28	0.788549	0.691791	0.711491	0.771318	0.688599	0.783985	0.757669	0.765425	0.590633
290.27	0.81494	0.699932	0.733314	0.793673	0.719303	0.799474	0.790483	0.778449	0.606333
300.27	0.815271	0.706972	0.76564	0.815292	0.747372	0.823209	0.818149	0.781275	0.631464
310.28	0.8554	0.716312	0.768928	0.839509	0.759725	0.815606	0.810413	0.813026	0.654635
320.28	0.830074	0.728575	0.782639	0.865091	0.785968	0.812906	0.817309	0.820366	0.675257
330.28	0.862683	0.746027	0.7795	0.881114	0.798973	0.82604	0.8467	0.844556	0.687139
340.28	0.869481	0.766011	0.786205	0.897357	0.805746	0.826701	0.853966	0.84529	0.710736
350.28	0.873574	0.790801	0.77942	0.903804	0.810268	0.8381	0.870088	0.863928	0.722537
360.28	0.860305	0.79935	0.810227	0.910314	0.811929	0.845668	0.874659	0.871173	0.725812
370.28	0.889147	0.80194	0.836818	0.919656	0.83064	0.844969	0.875836	0.871311	0.749715
380.28	0.888985	0.81322	0.8216	0.922579	0.824505	0.858391	0.881479	0.867583	0.764033
390.28	0.876136	0.827014	0.830698	0.93463	0.834118	0.870329	0.933424	0.875804	0.767899
400.28	0.909956	0.848667	0.845511	0.944602	0.842195	0.866549	0.948764	0.906252	0.794425
410.29	0.91882	0.847451	0.84436	0.956256	0.859566	0.874788	0.934402	0.905729	0.806864
420.29	0.914463	0.838096	0.85489	0.965901	0.879371	0.893495	0.918564	0.898296	0.811048
430.29	0.921442	0.853186	0.862554	0.969948	0.875234	0.881391	0.939214	0.907908	0.808068
440.29	0.91249	0.858018	0.858203	0.977635	0.894848	0.887184	0.947386	0.909199	0.810433
450.29	0.938398	0.881105	0.877584	0.983452	0.896726	0.89055	0.973554	0.895168	0.824126
460.29	0.951638	0.885758	0.893765	0.985847	0.909717	0.897413	0.97603	0.893901	0.843724
470.29	0.948579	0.897238	0.881877	0.986749	0.917658	0.899177	0.972845	0.893386	0.84869
480.29	0.979177	0.912436	0.901267	0.988052	0.92157	0.908153	0.957614	0.923507	0.867408
490.29	0.959575	0.914539	0.909626	0.985759	0.929479	0.912365	0.952778	0.931393	0.883502
500.29	0.974327	0.920614	0.899771	0.989245	0.952448	0.92825	0.962015	0.936162	0.896677
510.29	0.990177	0.933471	0.920305	0.997179	0.94761	0.943369	0.974647	0.966033	0.904605
520.3	0.990177	0.946653	0.927393	1.00588	0.950471	0.950522	1.00301	0.936415	0.921088
530.28	0.990177	0.953034	0.921941	1.00938	0.970996	0.951732	0.985782	0.942629	0.958985
540.29	0.990177	0.950811	0.940746	1.01111	0.983816	0.953285	0.976274	0.949994	0.981705
550.29	0.990177	0.962349	0.945555	1.01294	1.00189	0.970919	0.996505	0.961799	0.980535
560.29	0.990177	0.96546	0.929183	1.01711	1.01343	0.978027	0.984425	0.974992	0.968891
570.29	0.990177	0.961237	0.934277	1.01733	1.01943	0.97911	0.988439	0.974992	0.972134
580.29	0.990177	0.961237	0.93067	1.01589	1.01834	0.976708	0.990043	0.974992	0.978727
590.29	0.990177	0.961237	0.935095	1.0159	1.01834	0.986363	1.01405	0.974992	0.977194
600.29	0.990177	0.961237	0.95299	1.0159	1.01834	0.995796	1.01405	0.974992	0.986754

## Sheet: AOC
Bar graph	WT + vector	CISD2 KO + vector	CISD2 KO + WT CISD2 peptide
Coverslip 1	-75.8	-48	-61.8
Coverslip 2	-82	-51.8	-94.3
Coverslip 3	-82.2	-36.4	-88.6
Coverslip 4	-97.3	-39.2	-51.9
Coverslip 5	-68.2	-25.9	-87.9
Coverslip 6	-94.2	-48.9	-61.4
Coverslip 7		-33.1	-76.3
Coverslip 8		-43.9	-77.3
Coverslip 9			-106.4
