# Supplementary material for: Reciprocal rescue of Wolfram syndrome by two causative genes
Source: EMBO Rep. 2025 Apr 3;26(9):2459–82. doi: 10.1038/s44319-025-00436-2 (PMC12069674; doi:10.1038/s44319-025-00436-2)
Supplement: Supplementary file 7 — Source data Fig. 5 [file 44319_2025_436_MOESM7_ESM.zip › Figure 5/5H/5H Measurement of ER calcium channel activity.xlsx]

## Sheet: WT + vector
Line graph
WT + vector
Time (sec)	Coverslip 1	Coverslip 2	Coverslip 3	Coverslip 4	Coverslip 5	Coverslip 6	Coverslip 7	Coverslip 8
0	1.06562	1.05955	1.00825	1.01976	0.984893	1.01314	0.998388	0.990809
10.24	1.06562	1.05955	1.00825	1.01976	0.984893	1.01314	0.998388	0.990809
20.24	1.03959	1.03785	0.989931	1.01009	0.960119	0.991389	0.96153	0.994635
30.24	0.999703	1.01429	0.93286	1.01976	0.932249	0.995145	0.948134	0.957651
40.24	0.991479	1.00098	0.952506	1.01009	0.924131	0.980107	0.926976	0.961486
50.24	0.978221	0.977011	0.971413	0.980326	0.914092	0.972188	0.977778	0.929209
60.24	0.953258	0.971956	0.954753	0.988355	0.936678	0.963389	1.06508	0.956814
70.24	0.961684	0.96831	0.980428	0.970146	0.963511	0.972813	1.12212	0.990809
80.24	0.970614	0.970065	1.00405	0.977776	0.995396	1.01706	0.998388	0.994635
90.25	1.00855	0.987062	1.03352	0.986302	1.06882	1.02345	0.96153	0.957651
100.24	1.03128	1.02134	1.02737	1.00129	1.12521	1.07131	0.948134	0.961486
110.25	1.10381	1.06059	1.1015	1.02093	1.2187	1.10813	0.926976	0.929209
120.25	1.16897	1.14587	1.17987	1.04503	1.30538	1.15836	0.977778	0.956814
130.25	1.27004	1.25305	1.26781	1.14727	1.40602	1.21902	1.06508	0.991053
140.25	1.3833	1.38902	1.28139	1.23726	1.52518	1.27361	1.12212	1.04831
150.25	1.51395	1.54885	1.4024	1.40164	1.63825	1.33423	1.24677	1.17003
160.25	1.67173	1.72831	1.5145	1.59503	1.72225	1.39234	1.40563	1.36821
170.25	1.79163	1.94634	1.63632	1.86535	1.83788	1.49001	1.6486	1.66742
180.25	1.95406	2.1789	1.7699	2.04875	1.93367	1.55219	2.01707	2.03632
190.26	2.10513	2.3876	1.88505	2.33182	2.03926	1.63345	2.42044	2.37997
200.26	2.24517	2.67165	1.93646	2.65664	2.1604	1.71819	2.74317	2.76602
210.26	2.39883	2.87706	2.01659	2.95198	2.24943	1.82866	3.03561	3.12368
220.26	2.49918	3.06664	2.06076	3.24884	2.37742	1.92781	3.26341	3.44864
230.26	2.61679	3.30325	2.02819	3.48338	2.4283	2.01411	3.47314	3.78204
240.26	2.7386	3.45348	2.16737	3.78498	2.53887	2.05194	3.74758	4.07636
250.26	2.89676	3.59703	2.21247	3.93777	2.60627	2.13902	3.95346	4.34472
260.26	3.02591	3.73503	2.30975	4.14697	2.68984	2.22705	4.17808	4.54236
270.26	3.04971	3.88973	2.37666	4.324	2.73445	2.21593	4.32908	4.75846
280.26	3.08645	4.03371	2.31873	4.50886	2.79517	2.25278	4.51511	4.92278
290.27	3.12655	4.12618	2.38549	4.72397	2.84206	2.29813	4.76209	5.16491
300.26	3.18614	4.21648	2.32482	4.80626	2.91879	2.28353	4.92129	5.24375
310.27	3.24842	4.25293	2.28291	4.91465	2.94278	2.2614	5.10223	5.23058
320.27	3.29748	4.28283	2.2879	4.96837	2.9306	2.23301	5.12016	5.21683
330.27	3.32565	4.32067	2.25078	5.0013	2.93441	2.22072	5.1336	5.31838
340.27	3.36346	4.38257	2.26137	5.04584	2.9499	2.19845	5.27093	5.24148
350.27	3.34972	4.41772	2.2999	5.15891	3.01946	2.19164	5.36431	5.28006
360.27	3.40255	4.38257	2.28306	5.1557	2.9896	2.17775	5.44742	5.27256
370.27	3.40996	4.41772	2.27185	5.27624	2.98266	2.14417	5.25827	5.38329
380.27	3.40811	4.38394	2.20154	5.26072	3.0586	2.12834	5.0792	5.41241
390.27	3.39841	4.41074	2.19896	5.20565	2.98905	2.10527	5.25827	5.35348
400.28	3.28969	4.31606	2.08573	5.14195	2.94098	2.05334	5.0792	5.31256
410.27	3.20442	4.23808	2.08181	4.9786	2.85501	1.99158	4.9467	5.12418
420.28	3.0791	4.04938	1.97922	4.74576	2.82197	1.95013	4.91682	4.9766
430.28	2.93497	3.88515	1.90496	4.65586	2.73017	1.86426	4.75979	4.75391
440.28	2.78656	3.72293	1.75109	4.39306	2.5591	1.79495	4.62341	4.45987
450.28	2.65545	3.54532	1.71119	4.18709	2.43314	1.71328	4.31391	4.14576
460.28	2.45684	3.37094	1.61842	4.04455	2.33277	1.6369	3.97565	3.98372
470.28	2.26403	3.19672	1.54432	3.87238	2.18107	1.56617	3.58437	3.83965
480.28	2.0993	3.08297	1.36744	3.62826	2.01698	1.4902	3.33133	3.54624
490.28	1.94419	2.93721	1.21496	3.44229	1.9337	1.42985	3.06912	3.1531
500.29	1.83015	2.84056	1.09582	3.21079	1.83473	1.34352	2.84465	2.8593
510.28	1.72651	2.73648	1.00981	3.02931	1.76647	1.2946	2.68817	2.63251
520.29	1.61384	2.6741	0.900231	2.84439	1.67985	1.27138	2.46869	2.47084
530.29	1.53785	2.57721	0.839996	2.78292	1.60974	1.24183	2.29689	2.32753
540.29	1.46071	2.49214	0.791578	2.74344	1.54472	1.24658	2.18195	2.20521
550.29	1.39173	2.42475	0.757693	2.61931	1.44469	1.21646	2.10255	2.04615
560.29	1.32522	2.31596	0.741642	2.56383	1.36093	1.21891	1.96935	1.92463
570.3	1.28842	2.25142	0.728794	2.45633	1.29456	1.19003	1.89393	1.83805
580.3	1.26937	2.17543	0.696826	2.37986	1.25292	1.17656	1.78316	1.80077
590.3	1.21193	2.08201	0.699	2.31991	1.22584	1.15343	1.70432	1.7092
600.3	1.19231	2.03528	0.699199	2.24186	1.20703	1.15186	1.59229	1.62284
610.31	1.179	2.00394	0.659711	2.15996	1.17654	1.14713	1.49164	1.57632

## Sheet: CISD2 KO + vector
Line graph
CISD2 KO + vector
Time (sec)	Coverslip 1	Coverslip 2	Coverslip 3	Coverslip 4	Coverslip 5	Coverslip 6	Coverslip 7	Coverslip 8
0	1.07466	1.03771	1.10322	1.04843	1.06767	1.05098	1.06788	1.09208
10.24	1.05077	1.03792	1.07417	1.02275	1.0457	1.01792	1.0332	1.05065
20.24	1.04453	1.02146	1.03058	1.01331	1.0083	1.05098	1.0275	1.0294
30.24	1.07466	0.974183	1.00918	1.04843	0.968618	1.01792	1.06788	0.987612
40.24	1.05077	1.03771	1.10322	1.02275	1.06767	0.998179	1.0332	0.960394
50.24	1.04453	1.03792	1.07417	1.01331	1.0457	0.97939	1.0275	0.945364
60.24	0.984112	1.02146	1.03058	0.982985	1.0083	0.961959	1.00683	0.924432
70.24	0.974899	0.974183	1.00918	1.04843	0.968618	0.95485	0.995008	0.92347
80.24	0.953996	0.971568	0.97204	1.02275	0.957893	0.950063	0.978436	0.935436
90.25	0.925607	0.950641	0.936515	1.01331	0.945741	0.951605	0.952392	0.953715
100.24	0.965424	0.938312	0.909549	0.982985	0.923772	0.983132	0.956912	0.990304
110.25	0.997376	0.980505	0.961043	0.968493	0.906285	1.03823	0.981838	1.06573
120.25	1.02862	1.01618	1.00371	0.941507	0.947559	1.1137	1.03251	1.14142
130.25	1.11724	1.07152	1.07058	0.96661	1.03665	1.21598	1.09173	1.2265
140.25	1.21896	1.12888	1.20655	0.994554	1.19181	1.34927	1.17338	1.34665
150.25	1.32596	1.25766	1.39135	1.06136	1.3644	1.48379	1.31724	1.45596
160.25	1.48805	1.40343	1.60717	1.27645	1.54494	1.61306	1.46577	1.55473
170.25	1.66268	1.53273	1.8305	1.71428	1.7536	1.73351	1.61026	1.68603
180.25	1.8406	1.72532	2.1124	2.10188	1.98072	1.8435	1.77414	1.82223
190.26	1.97501	1.85632	2.37781	2.40223	2.20978	1.95516	1.93507	1.93788
200.26	2.15166	2.0276	2.74372	2.68669	2.40745	2.06829	2.10557	2.06054
210.26	2.35802	2.27292	3.06515	2.99777	2.63789	2.17277	2.29526	2.14364
220.26	2.60249	2.47947	3.34176	3.33195	2.83506	2.26864	2.56805	2.24109
230.26	2.7263	2.68034	3.77703	3.54907	3.08047	2.36811	2.69486	2.32037
240.26	2.87352	2.85994	4.10267	3.6633	3.37597	2.43859	2.88699	2.38043
250.26	2.88369	2.93055	4.34215	3.80005	3.63549	2.51089	3.00853	2.40769
260.26	3.00443	3.04275	4.56115	3.97044	3.92687	2.62838	3.24835	2.47742
270.26	3.08625	3.13654	4.58312	4.15666	4.10623	2.70154	3.32124	2.50909
280.26	3.20251	3.26442	4.66842	4.39968	4.20354	2.79001	3.39176	2.5142
290.27	3.22796	3.38302	4.60762	4.61	4.27665	2.89407	3.53708	2.49266
300.26	3.28288	3.44999	4.60762	4.75561	4.41922	2.9511	3.69474	2.48987
310.27	3.28328	3.44957	4.60762	4.89982	4.52523	2.99545	3.72477	2.44767
320.27	3.33745	3.42875	4.60762	5.00186	4.5591	3.06723	3.73413	2.43976
330.27	3.35021	3.54705	4.71334	5.03929	4.50385	3.1426	3.68439	2.40751
340.27	3.30056	3.5546	4.71334	5.16571	4.46281	3.19676	3.65843	2.40206
350.27	3.30615	3.58401	4.71334	5.19602	4.55201	3.13474	3.69804	2.38868
360.27	3.16741	3.5595	4.71334	5.28541	4.50408	3.1413	3.75718	2.41594
370.27	3.14771	3.54202	4.71334	5.36509	4.52694	3.12848	3.67439	2.41967
380.27	3.11019	3.51787	4.70393	5.40988	4.63431	3.13158	3.4713	2.4403
390.27	3.10864	3.5545	4.65795	5.43419	4.64887	3.11491	3.25089	2.44257
400.28	3.07458	3.60397	4.59985	5.38845	4.60187	3.1049	3.28781	2.47999
410.27	3.02369	3.51846	4.54358	5.37353	4.55756	3.09208	3.27911	2.49881
420.28	3.04312	3.4899	4.31225	5.32545	4.43879	3.06801	3.33299	2.50747
430.28	3.08025	3.4578	4.11566	5.32343	4.36371	3.01587	3.38467	2.53305
440.28	3.03988	3.39536	4.00718	5.3622	4.39382	2.94684	3.25315	2.5217
450.28	3.04146	3.44878	3.92117	5.40209	4.45787	2.92643	3.27881	2.49399
460.28	3.04348	3.45454	3.93875	5.26867	4.41219	2.91149	3.27661	2.46344
470.28	3.01237	3.48556	3.98526	5.24321	4.34314	2.8778	3.29041	2.45414
480.28	3.03393	3.50344	3.94833	5.13423	4.31402	2.85653	3.23965	2.43718
490.28	2.95264	3.41458	3.83349	5.09654	4.2807	2.85012	3.16057	2.43652
500.29	2.86741	3.45374	3.67256	5.06473	4.1651	2.82282	3.12952	2.4072
510.28	2.88059	3.42506	3.48726	5.0502	4.00414	2.82236	3.13526	2.40709
520.29	2.83501	3.33581	3.38852	5.03124	3.95731	2.80453	3.15837	2.39369
530.29	2.83601	3.30358	3.3414	5.07421	3.88038	2.78603	3.09667	2.40144
540.29	2.86442	3.20704	3.30155	5.01989	3.79362	2.76535	3.01126	2.37508
550.29	2.81881	3.16889	3.22126	4.97882	3.67154	2.74453	2.95329	2.38766
560.29	2.84014	3.06564	3.22971	4.8586	3.64384	2.71519	2.87742	2.3841
570.3	2.76618	3.03545	3.20068	4.77266	3.59117	2.71142	2.79583	2.35582
580.3	2.72247	2.96996	3.13567	4.67245	3.52871	2.68277	2.72969	2.37002
590.3	2.71512	2.92839	3.11002	4.56231	3.49441	2.64003	2.68464	2.35793
600.3	2.74721	2.88043	3.01967	4.39786	3.42867	2.61469	2.68538	2.33189

## Sheet: CISD2 KO + WT CISD2 peptide
Line graph
CISD2 KO + WT CISD2 peptide
Time (sec)	Coverslip 1	Coverslip 2	Coverslip 3	Coverslip 4	Coverslip 5	Coverslip 6	Coverslip 7	Coverslip 8	Coverslip 9
0	1.13098	1.12187	1.13823	0.978718	1.11155	1.04725	1.06837	1.04451	1.12005
10.24	1.10237	1.08735	1.14825	0.99581	1.09361	1.01981	1.06028	1.03498	1.0779
20.24	1.06557	1.12187	1.10478	0.977006	1.05223	1.00821	1.0238	1.00824	1.01903
30.24	1.01208	1.08735	0.999066	0.96675	0.999339	0.986345	1.06837	0.975663	0.999211
40.24	0.9823	1.05706	1.13823	0.946431	1.11155	0.954365	1.06028	0.986105	1.12005
50.24	0.954317	1.02166	1.14825	0.959636	1.09361	0.939197	1.0238	0.972228	1.0779
60.24	0.937593	0.986726	1.10478	0.978718	1.05223	0.932885	1.01773	0.966901	1.01903
70.24	0.920665	0.947824	0.999066	0.99581	0.999339	0.912261	1.01021	0.961199	0.999211
80.24	0.910107	0.906418	0.986861	0.977006	0.976342	0.912333	0.973173	0.97513	0.980202
90.25	0.858387	0.913762	0.918369	0.96675	0.925486	0.869642	0.972528	0.995772	0.965986
100.24	0.860724	0.957329	0.886723	0.946431	0.908427	0.880552	0.961216	1.05938	0.929924
110.25	0.873602	1.04683	0.888605	0.959636	0.933021	0.932304	0.927664	1.09442	0.907695
120.25	0.903106	1.16469	0.929124	1.04015	0.95523	1.01843	0.943423	1.14625	1.02085
130.25	0.985645	1.23486	1.06138	1.1108	1.0761	1.11147	1.0416	1.19263	1.12279
140.25	1.15404	1.32866	1.2986	1.2459	1.23588	1.24421	1.12185	1.26857	1.24525
150.25	1.3485	1.41124	1.56638	1.41022	1.40071	1.32409	1.33112	1.39612	1.50658
160.25	1.62501	1.46103	1.74239	1.64417	1.54752	1.41532	1.55846	1.5004	1.78284
170.25	1.90879	1.55887	1.93891	1.80536	1.67972	1.57672	1.72408	1.56575	2.12759
180.25	2.17989	1.63734	2.10254	1.93543	1.75486	1.73606	1.94086	1.62851	2.40369
190.26	2.40317	1.71994	2.227	2.08279	1.80373	1.91666	2.29572	1.7503	2.64221
200.26	2.69196	1.81825	2.30253	2.192	1.85891	2.22679	2.75757	1.85384	2.87628
210.26	2.92179	1.89041	2.48279	2.3735	1.94198	2.47247	3.2179	2.00367	3.15396
220.26	3.18313	2.02987	2.48765	2.55119	1.98945	2.79374	3.69542	2.08784	3.30661
230.26	3.34292	2.11984	2.69552	2.70419	2.03391	3.00111	3.89334	2.1098	3.44056
240.26	3.51093	2.22229	2.92222	2.88443	2.07502	3.23181	3.92975	2.15842	3.63112
250.26	3.68138	2.28094	3.06284	2.98035	2.12615	3.47914	3.94699	2.14798	3.83932
260.26	3.84899	2.34636	3.5856	3.16754	2.11086	3.802	3.74751	2.06924	3.99718
270.26	4.1369	2.40288	3.93108	3.27562	2.16568	3.92516	3.73978	2.0684	4.1971
280.26	4.40386	2.48255	3.81792	3.48077	2.23589	4.2543	4.01046	2.1427	4.2337
290.27	4.56083	2.49966	3.84033	3.68096	2.35083	4.45401	4.16925	2.24138	4.35919
300.26	4.63859	2.55884	4.03518	3.79237	2.40284	4.74855	3.93573	2.31855	4.54651
310.27	4.77057	2.60827	4.42062	3.77103	2.38692	4.79626	3.96676	2.32765	4.66694
320.27	4.94904	2.58323	4.19329	3.72229	2.36396	4.83463	3.7911	2.27199	4.8318
330.27	4.98611	2.60541	4.43812	3.74589	2.37854	4.7032	3.8441	2.32846	4.96952
340.27	5.03068	2.60105	4.23082	3.77862	2.44939	4.99541	4.00965	2.34535	5.00353
350.27	4.89516	2.5251	4.12839	3.91184	2.4959	5.07086	4.27183	2.51016	4.78623
360.27	4.76589	2.5251	4.25649	3.96927	2.44872	5.13271	4.28115	2.33303	4.80913
370.27	4.82681	2.54713	4.14924	3.8681	2.44841	5.13271	3.93718	2.35867	4.84391
380.27	4.87538	2.43813	3.98096	3.81017	2.48295	5.19217	3.90412	2.38277	4.67092
390.27	4.95832	2.42133	3.84681	3.76173	2.41664	5.47921	4.01691	2.35604	4.67476
400.28	4.87826	2.36068	3.82217	3.8454	2.47056	5.68306	3.67988	2.35869	4.69466
410.27	4.84412	2.36602	3.90406	3.86587	2.49174	5.79408	3.74788	2.31791	4.57159
420.28	4.79169	2.33652	3.66112	3.76635	2.38995	5.38929	3.96187	2.26614	4.44277
430.28	4.55332	2.26328	3.97955	3.49156	2.28956	5.2493	3.8674	2.23507	4.15214
440.28	4.3307	2.24764	3.52319	3.37921	2.16113	4.79214	3.35546	2.20397	4.02241
450.28	4.07126	2.27195	3.15679	3.41243	2.03499	4.45636	2.95604	2.19339	3.8832
460.28	3.90598	2.1499	3.00353	2.73114	1.96351	4.10022	2.67116	2.15515	3.72917
470.28	3.69327	2.02939	2.8127	2.43524	1.85551	4.06109	2.44831	2.1122	3.66232
480.28	3.46405	1.87325	2.55276	2.22159	1.84302	3.89776	2.32492	2.01314	3.52051
490.28	3.17964	1.79222	2.34062	2.06876	1.80589	3.56435	2.09209	1.94199	3.39765
500.29	2.98989	1.55069	2.19658	1.8989	1.71324	3.33601	2.18098	1.89176	3.2032
510.28	2.85237	1.46074	2.21721	1.78221	1.61477	3.139	1.95894	1.79547	3.00393
520.29	2.75235	1.42676	2.27728	1.82234	1.56696	3.00774	1.66962	1.77177	2.86399
530.29	2.63918	1.52596	2.27981	1.80807	1.5289	2.86242	1.48542	1.69476	2.65241
540.29	2.56257	1.61754	2.06898	1.77069	1.49432	2.81294	1.52529	1.65188	2.45055
550.29	2.44419	1.54603	1.97143	1.71651	1.44298	2.72711	1.57004	1.61181	2.29237
560.29	2.29884	1.42591	1.96	1.80455	1.41508	2.68955	1.52166	1.60041	2.24043
570.3	2.16751	1.38787	1.97238	1.83066	1.33434	2.63788	1.55876	1.56358	2.12524
580.3	2.0458	1.34737	2.13158	1.8028	1.21617	2.70548	1.60519	1.56358	2.00624
590.3	1.93145	1.34223	2.04222	1.85393	1.15454	2.82041	1.54859	1.56358	2.01259
600.3	1.80992	1.31645	2.07582	1.7789	1.13204	2.86519	1.77077	1.56358	1.95755

## Sheet: Magnitude of the change
Bar graph	WT + vector	CISD2 KO + vector	CISD2 KO + WT CISD2 peptide
Coverslip 1	10.0704	1.64965	13.932
Coverslip 2	10.6742	2.89706	5.09784
Coverslip 3	6.82791	7.65469	8.65853
Coverslip 4	13.7202	4.59947	9.23178
Coverslip 5	8.41506	5.47942	6.13968
Coverslip 6	4.43792	2.34918	10.5757
Coverslip 7	15.8475	3.57189	9.69572
Coverslip 8	17.223	0.492688	3.72307
Coverslip 9			12.3318
