# Supplementary material for: Reciprocal rescue of Wolfram syndrome by two causative genes
Source: EMBO Rep. 2025 Apr 3;26(9):2459–82. doi: 10.1038/s44319-025-00436-2 (PMC12069674; doi:10.1038/s44319-025-00436-2)
Supplement: Supplementary file 7 — Source data Fig. 5 [file 44319_2025_436_MOESM7_ESM.zip › Figure 5/5C/5C Measurement of ER calcium release.xlsx]

## Sheet: WT + vector
Line graph
WT + vector
Time (sec)	Coverslip 1	Coverslip 2	Coverslip 3	Coverslip 4	Coverslip 5	Coverslip 6	Coverslip 7	Coverslip 8	Coverslip 9	Coverslip 10
0	1.01389	0.99835	1.00926	1.0013	1.01685	1.00967	1.00801	1.00536	1.00251	1.00991
10.25	1.01389	0.99835	1.00926	1.0013	1.01685	1.00967	1.00801	1.00536	1.00251	1.00991
20.25	1.01152	1.00162	0.991555	1.0013	1.00278	1.00848	1.00148	1.00733	1.00327	1.00543
30.25	1.00554	0.998153	1.00926	1.01477	0.998331	1.0062	1.00801	1.00536	1.00251	1.00991
40.25	0.996059	0.99835	0.991555	1.00427	1.01685	1.00967	1.00148	1.00733	1.00327	1.00543
50.25	0.993916	1.00162	0.993525	0.994789	1.00278	1.00848	1.00801	1.00536	1.00251	1.00033
60.25	0.991229	0.998153	1.00887	0.99387	0.998331	1.0062	1.00148	1.00733	1.00327	0.999933
70.26	0.990597	1.00188	0.993058	0.995303	0.993839	1.00967	0.999224	0.999201	1.00484	0.995109
80.24	0.997247	1.00779	1.00373	0.995783	0.988201	1.00848	0.991279	0.988111	0.989373	0.989283
90.25	0.997889	1.01212	0.999289	0.999915	0.979781	1.0062	0.977578	0.984221	0.989506	0.987064
100.26	0.99876	0.993405	0.988932	0.993614	0.975629	0.975647	0.971935	0.966923	0.98543	0.981232
110.26	0.926054	0.886603	0.924151	0.920327	0.939042	0.915171	0.909085	0.908231	0.962505	0.93324
120.26	0.823485	0.820087	0.874798	0.910609	0.89298	0.906316	0.815018	0.824559	0.861016	0.867207
130.26	0.728497	0.764049	0.817692	0.876545	0.851956	0.841462	0.759742	0.752561	0.751916	0.814142
140.26	0.681328	0.719461	0.769906	0.821583	0.788043	0.788658	0.726736	0.706142	0.681527	0.739368
150.26	0.638259	0.681036	0.723666	0.764042	0.74521	0.736007	0.67177	0.662829	0.647018	0.700035
160.26	0.619653	0.656688	0.66911	0.727752	0.68425	0.683379	0.636974	0.629097	0.632598	0.670168
170.27	0.599691	0.658703	0.658654	0.687225	0.632135	0.666049	0.620422	0.595099	0.599248	0.632027
180.26	0.58472	0.631007	0.571489	0.66024	0.57737	0.658521	0.60543	0.555509	0.567427	0.605166
190.26	0.584359	0.643966	0.572183	0.632126	0.547735	0.641755	0.586613	0.541673	0.547287	0.576714
200.27	0.569472	0.641801	0.566333	0.608402	0.527946	0.623781	0.583322	0.546334	0.527566	0.553632
210.27	0.551633	0.648324	0.555998	0.584354	0.530327	0.622728	0.573043	0.550615	0.534554	0.525384
220.27	0.540881	0.621677	0.517856	0.575252	0.521291	0.630948	0.582507	0.547596	0.500828	0.542089
230.27	0.559374	0.633379	0.52043	0.568917	0.503766	0.636277	0.58521	0.53402	0.505624	0.512699
240.27	0.546503	0.632008	0.52391	0.555285	0.501752	0.638619	0.573177	0.54336	0.512645	0.523226
250.27	0.54349	0.652676	0.544009	0.547563	0.517395	0.65622	0.58816	0.557112	0.534803	0.542683
260.27	0.534557	0.651365	0.546406	0.54957	0.498954	0.664683	0.58397	0.533492	0.504507	0.541356
270.27	0.529117	0.642494	0.559376	0.551083	0.52563	0.681174	0.600807	0.533338	0.533578	0.54494
280.28	0.54829	0.672801	0.588344	0.557947	0.525943	0.686298	0.620636	0.548877	0.544052	0.562447
290.27	0.547974	0.692795	0.614508	0.567214	0.550131	0.702987	0.639278	0.544591	0.555972	0.560983
300.27	0.564299	0.708228	0.621581	0.575477	0.563691	0.720782	0.672806	0.555781	0.580159	0.577447
310.28	0.564312	0.726631	0.646238	0.599664	0.578655	0.736224	0.699234	0.585446	0.608745	0.588571
320.28	0.586867	0.742994	0.680429	0.619697	0.592425	0.747076	0.727053	0.611081	0.630623	0.621053
330.28	0.612329	0.757074	0.704863	0.64075	0.614331	0.761743	0.750698	0.634655	0.645822	0.644987
340.28	0.645781	0.770986	0.734413	0.663416	0.625844	0.778843	0.77236	0.667397	0.690943	0.692082
350.28	0.671797	0.798321	0.744599	0.691057	0.644163	0.792656	0.786796	0.691932	0.722321	0.728983
360.28	0.693137	0.818785	0.77205	0.716026	0.667967	0.806474	0.807596	0.715656	0.759742	0.759162
370.28	0.723408	0.825769	0.787997	0.742091	0.690663	0.822967	0.825359	0.745113	0.780788	0.777372
380.28	0.733987	0.843639	0.812467	0.767911	0.710843	0.834422	0.836699	0.763772	0.788461	0.790061
390.28	0.768975	0.86187	0.830207	0.783528	0.736114	0.849897	0.850949	0.783383	0.798932	0.811047
400.28	0.794629	0.870954	0.843128	0.80489	0.755522	0.863311	0.857901	0.809306	0.811394	0.829949
410.29	0.812799	0.892791	0.854482	0.814771	0.777868	0.869523	0.869042	0.822019	0.826421	0.846566
420.29	0.833399	0.902313	0.863963	0.83827	0.797447	0.878619	0.877738	0.835936	0.835246	0.863542
430.29	0.849878	0.913437	0.886214	0.859852	0.820134	0.887632	0.887619	0.848753	0.845481	0.878611
440.29	0.866785	0.925587	0.897865	0.863108	0.838046	0.891877	0.900136	0.863464	0.866768	0.89147
450.29	0.88103	0.931897	0.903121	0.868093	0.848072	0.898546	0.903238	0.878995	0.876285	0.900136
460.29	0.893587	0.93397	0.904927	0.874548	0.865612	0.907119	0.915095	0.889468	0.895095	0.910768
470.29	0.901566	0.948939	0.929683	0.89288	0.878813	0.915222	0.923722	0.901278	0.908608	0.918251
480.29	0.916788	0.960171	0.947543	0.908693	0.899027	0.920699	0.933679	0.909632	0.915708	0.928358
490.29	0.93377	0.972814	0.955798	0.920494	0.917318	0.929227	0.94085	0.922485	0.923166	0.939478
500.29	0.946818	0.984306	0.951123	0.921158	0.930251	0.936596	0.94499	0.936259	0.933932	0.94975
510.29	0.956027	0.991638	0.953583	0.915932	0.939677	0.938415	0.955391	0.94684	0.943675	0.957131
520.3	0.961917	0.990786	0.965573	0.935417	0.951643	0.944458	0.96236	0.955139	0.949864	0.969467
530.28	0.976584	0.991638	0.970253	0.951547	0.959632	0.956233	0.97154	0.967071	0.953529	0.978964
540.29	0.990805	0.990786	0.97163	0.95604	0.970018	0.956923	0.977454	0.978656	0.964482	0.985258
550.29	0.996376	0.991638	0.982191	0.96026	0.98034	0.962642	0.984563	0.988592	0.971987	0.989486
560.29	1.00691	0.990786	0.990571	0.971091	0.989866	0.971244	0.990161	0.998362	0.982821	1.00344
570.29	0.990805	0.991638	1.00403	0.986244	1.00128	0.979683	1.00014	0.998362	0.984662	1.00542
580.29	0.996376	0.990786	0.990571	0.986244	1.01317	0.985178	0.990161	0.998362	0.995673	1.00344
590.29	1.00691	0.991638	1.00403	0.986244	1.00128	0.991211	1.00014	0.998362	0.995673	1.00542
600.29	0.990805	0.990786	0.990571	0.986244	1.01317	0.99609	0.990161	0.998362	0.995673	1.00344

## Sheet: WFS1 KO + vector
Line graph
WFS1 KO + vector
Time (sec)	Coverslip 1	Coverslip 2	Coverslip 3	Coverslip 4	Coverslip 5	Coverslip 6	Coverslip 7	Coverslip 8	Coverslip 9
0	1.00672	1.01658	1.02439	1.00954	0.9931	1.03037	1.01349	1.01059	1.01898
10.25	0.997152	1.00134	1.00964	1.00712	0.991228	1.01645	1.01878	1.00285	1.00918
20.25	0.99613	1.01658	0.999209	0.994603	0.987747	0.995977	1.01608	0.99603	1.0063
30.25	0.990843	1.00134	1.02439	1.00954	1.00686	1.03037	0.993047	0.990535	1.00038
40.25	0.99037	1.01658	1.00964	1.00712	1.01483	1.01645	1.01349	1.01059	0.990165
50.25	1.00672	1.00134	0.999209	0.994603	1.00808	0.995977	1.01878	1.00285	1.0063
60.25	0.997152	1.01658	0.987732	0.988732	0.998158	1.03037	1.01608	0.99603	1.00038
70.26	0.99613	1.00134	0.979028	0.991978	0.984465	1.01645	0.993047	0.990535	0.990165
80.24	0.990843	0.982081	0.971342	0.994332	0.932525	0.995977	1.01349	1.01059	1.01898
90.25	0.99037	0.97996	0.967214	0.986988	0.935995	1.03037	1.01349	1.00285	1.00918
100.26	0.95243	0.96346	0.951874	0.963253	0.962323	1.01645	1.01878	0.99603	1.0063
110.26	0.917058	0.937903	0.920025	0.924792	0.926795	0.995977	1.01608	0.990535	1.00038
120.26	0.896834	0.888003	0.89991	0.900241	0.909033	0.986712	0.993047	0.98802	0.990165
130.26	0.860087	0.835156	0.873434	0.885783	0.890956	0.970494	0.958606	0.984171	0.975001
140.26	0.834612	0.787041	0.843696	0.873309	0.866456	0.949726	0.943293	0.957964	0.959516
150.26	0.796677	0.778984	0.817321	0.850162	0.835411	0.891854	0.938067	0.932326	0.952416
160.26	0.792595	0.759731	0.803327	0.836931	0.828862	0.879065	0.916272	0.912601	0.911746
170.27	0.774407	0.737685	0.793468	0.837225	0.820991	0.861276	0.8757	0.886355	0.886178
180.26	0.764119	0.729645	0.785337	0.824138	0.800336	0.842936	0.844952	0.860082	0.856547
190.26	0.763204	0.726227	0.784872	0.821728	0.794088	0.8424	0.817509	0.827124	0.827248
200.27	0.755245	0.721141	0.77714	0.821577	0.789241	0.829391	0.785548	0.815726	0.790096
210.27	0.75382	0.707415	0.769714	0.821424	0.787697	0.78993	0.759057	0.790932	0.742455
220.27	0.750865	0.70481	0.765964	0.820658	0.785562	0.776661	0.734307	0.783896	0.742388
230.27	0.754733	0.71135	0.771814	0.817228	0.777105	0.803916	0.701945	0.779912	0.735156
240.27	0.761597	0.708462	0.779142	0.821744	0.786529	0.784385	0.695057	0.76941	0.726339
250.27	0.754271	0.70799	0.78367	0.828216	0.789006	0.760584	0.671191	0.774431	0.722888
260.27	0.761657	0.713602	0.793349	0.831925	0.791989	0.774466	0.667243	0.770456	0.715889
270.27	0.769419	0.729072	0.799495	0.832206	0.792126	0.786975	0.665367	0.783309	0.71856
280.28	0.782247	0.738294	0.808738	0.836712	0.799527	0.781888	0.691282	0.791365	0.717495
290.27	0.787786	0.746793	0.81494	0.85014	0.811548	0.783946	0.691136	0.789801	0.747682
300.27	0.79492	0.759089	0.826884	0.858441	0.817579	0.784162	0.704809	0.807796	0.752321
310.28	0.80581	0.761252	0.835123	0.862183	0.836363	0.793779	0.700957	0.81821	0.749715
320.28	0.811953	0.774645	0.844856	0.873662	0.842831	0.798331	0.72434	0.82274	0.748255
330.28	0.817379	0.784258	0.855446	0.882968	0.851364	0.798965	0.742388	0.832394	0.760646
340.28	0.82455	0.790489	0.865427	0.888419	0.856887	0.807072	0.747487	0.845732	0.773694
350.28	0.834421	0.80038	0.87521	0.894673	0.858764	0.807874	0.746485	0.858041	0.781245
360.28	0.844146	0.818104	0.883264	0.905586	0.861251	0.830229	0.764655	0.866188	0.781247
370.28	0.847396	0.827056	0.892744	0.90699	0.871328	0.842866	0.7722	0.881068	0.791547
380.28	0.858029	0.83737	0.901126	0.917616	0.893975	0.847531	0.784852	0.886075	0.806237
390.28	0.868515	0.847392	0.909117	0.919818	0.904775	0.858012	0.78148	0.893875	0.817822
400.28	0.879733	0.858414	0.91818	0.925313	0.901965	0.867526	0.787778	0.90151	0.822562
410.29	0.887304	0.87121	0.924183	0.92882	0.905466	0.874167	0.801101	0.911732	0.834455
420.29	0.898223	0.878445	0.931325	0.931641	0.923478	0.88274	0.817797	0.920922	0.848149
430.29	0.90467	0.887059	0.940405	0.939323	0.935784	0.888022	0.825814	0.927344	0.856626
440.29	0.908356	0.896891	0.944093	0.940464	0.941115	0.898861	0.839438	0.935719	0.867302
450.29	0.909273	0.910832	0.951434	0.950582	0.94717	0.907122	0.854066	0.944346	0.874206
460.29	0.92305	0.916592	0.953285	0.951683	0.954728	0.914181	0.865784	0.948193	0.884873
470.29	0.926675	0.921203	0.963966	0.959727	0.959394	0.921655	0.8796	0.956674	0.8975
480.29	0.931318	0.92802	0.968435	0.973078	0.970663	0.929118	0.884199	0.961387	0.909681
490.29	0.940515	0.941715	0.97135	0.977866	0.973718	0.938703	0.889759	0.970922	0.915738
500.29	0.950754	0.942845	0.982106	0.977128	0.983781	0.937626	0.905223	0.975468	0.921199
510.29	0.961797	0.951351	0.99659	0.983935	0.990691	0.941505	0.912919	0.981825	0.930847
520.3	0.971517	0.959738	1.00197	0.991066	0.990691	0.949263	0.930573	0.989349	0.933979
530.28	0.975306	0.965707	1.00718	0.99958	0.990691	0.950254	0.944598	0.989859	0.943568
540.29	0.97656	0.97141	1.01974	0.997728	0.990691	0.95546	0.949822	0.993862	0.954043
550.29	0.99305	0.976122	1.0211	0.999157	0.990691	0.959724	0.955328	0.997409	0.961007
560.29	1.0028	0.981379	0.99659	1.01374	0.990691	0.970465	0.964271	1.00013	0.978082
570.29	0.99305	0.98807	1.00197	1.00827	0.990691	0.967457	0.973786	0.99926	0.988591
580.29	1.0028	0.993261	1.00718	0.999157	0.990691	0.978203	0.982083	1.00533	0.990358
590.29	0.99305	0.999757	1.01974	1.01374	0.990691	0.983642	0.990009	1.00853	0.993254
600.29	1.0028	1.01186	1.0211	1.00827	0.990691	0.992263	0.995227	1.00853	1.00398

## Sheet: WFS1 KO + WT CISD2 peptide
Line graph
WFS1 KO + WT CISD2 peptide
Time (sec)	Coverslip 1	Coverslip 2	Coverslip 3	Coverslip 4	Coverslip 5	Coverslip 6	Coverslip 7	Coverslip 8	Coverslip 9	Coverslip 10	Coverslip 11	Coverslip 12
0	0.976984	1.02426	1.02591	1.01721	1.01949	1.02859	1.02249	1.01991	1.0412	1.011	1.00215	1.00937
10.25	0.987693	1.00869	1.01068	1.0038	1.01148	1.0118	1.01056	0.995505	1.00358	1.00095	1.00464	0.999446
20.25	1.00086	1.02426	1.02591	1.01721	1.00577	0.999917	0.992478	0.999338	1.0412	1.011	1.00195	0.999481
30.25	1.01375	1.00869	1.01068	1.0038	0.998714	1.02859	1.01056	1.01991	1.00358	1.00095	0.995467	0.99247
40.25	0.976984	1.02426	1.02591	1.0038	0.988432	1.0118	0.992478	0.995505	1.00358	1.011	0.9958	1.00937
50.25	0.987693	1.00869	1.01068	1.01721	0.987065	0.999917	1.02249	0.999338	1.0412	1.00095	1.00215	0.999446
60.25	1.00086	1.02426	1.01068	1.0038	0.994951	1.02859	1.01056	1.01991	1.00358	1.011	1.00464	0.999481
70.26	1.01375	1.00869	1.02591	1.01721	0.994093	1.02859	0.992478	0.995505	1.0412	1.00095	1.00195	0.99247
80.24	1.02071	0.989344	1.01068	1.0038	0.994689	1.0118	0.974477	0.999338	1.00358	1.011	0.995467	0.999231
90.25	1.01046	0.977703	1.00348	0.978997	1.00424	0.999917	0.965341	0.985252	0.955223	1.00095	0.9958	1.00008
100.26	0.996517	0.972061	0.959931	0.954604	0.989147	0.980269	0.948833	0.972297	0.947022	0.988049	0.987806	1.0011
110.26	0.92501	0.960653	0.921176	0.948256	0.954114	0.94051	0.924408	0.962586	0.952378	0.911354	0.981575	0.969844
120.26	0.841638	0.885223	0.887938	0.832686	0.909965	0.880834	0.896132	0.889259	0.927958	0.89851	0.937218	0.899106
130.26	0.790013	0.784528	0.82954	0.773523	0.872643	0.809815	0.84281	0.800839	0.866551	0.815786	0.863842	0.861882
140.26	0.771902	0.722536	0.726106	0.715112	0.839591	0.781216	0.80328	0.710731	0.776243	0.751732	0.788344	0.805252
150.26	0.755058	0.678664	0.660376	0.692186	0.789434	0.744692	0.767925	0.666989	0.694873	0.681827	0.734583	0.730712
160.26	0.717938	0.651064	0.63125	0.647395	0.761611	0.728525	0.71218	0.601219	0.618317	0.633396	0.641109	0.682139
170.27	0.690527	0.632343	0.586229	0.621207	0.738988	0.694349	0.677442	0.579132	0.572942	0.594615	0.603116	0.619711
180.26	0.683757	0.617709	0.537703	0.620431	0.69924	0.672266	0.650824	0.559341	0.50349	0.562356	0.55337	0.541899
190.26	0.67934	0.6097	0.533389	0.575258	0.69383	0.659924	0.625774	0.523996	0.488732	0.542052	0.555307	0.51153
200.27	0.650153	0.602157	0.548313	0.58202	0.682605	0.65475	0.613208	0.531252	0.464918	0.534786	0.550779	0.505386
210.27	0.63417	0.608673	0.519979	0.585774	0.675565	0.622726	0.597934	0.534874	0.434067	0.523327	0.562614	0.481051
220.27	0.628225	0.610676	0.513783	0.571402	0.667851	0.646073	0.595102	0.533863	0.446121	0.52383	0.52772	0.45571
230.27	0.619281	0.604778	0.495215	0.560464	0.66513	0.639943	0.596939	0.535944	0.437838	0.522948	0.542206	0.452034
240.27	0.608646	0.621544	0.541895	0.551878	0.680053	0.629959	0.584014	0.538119	0.453618	0.523236	0.517118	0.448596
250.27	0.609979	0.631279	0.549356	0.562921	0.695116	0.629408	0.602207	0.549885	0.46121	0.529799	0.528519	0.453034
260.27	0.625617	0.641462	0.587859	0.575613	0.713488	0.647158	0.615518	0.577451	0.484205	0.534945	0.53031	0.467192
270.27	0.627228	0.653329	0.626414	0.579065	0.737243	0.651487	0.619188	0.591988	0.498585	0.541651	0.526794	0.452792
280.28	0.626738	0.66572	0.674558	0.584915	0.755594	0.647162	0.647279	0.614392	0.514962	0.567749	0.540547	0.446032
290.27	0.662695	0.667432	0.69175	0.603967	0.770256	0.655111	0.666365	0.628703	0.541167	0.577874	0.554123	0.439617
300.27	0.695417	0.687363	0.721461	0.639543	0.775166	0.669203	0.670539	0.649527	0.555242	0.602858	0.566803	0.467079
310.28	0.71893	0.69897	0.74462	0.658282	0.794011	0.694438	0.679691	0.663288	0.56343	0.629146	0.578901	0.483134
320.28	0.736152	0.712112	0.750028	0.678895	0.820839	0.711122	0.69425	0.675664	0.589182	0.645685	0.60026	0.491991
330.28	0.753168	0.719956	0.775896	0.693713	0.847436	0.734897	0.71886	0.700754	0.608966	0.673321	0.61545	0.521974
340.28	0.774058	0.732088	0.798126	0.729581	0.861807	0.739299	0.728817	0.718543	0.626651	0.68868	0.620343	0.544859
350.28	0.783449	0.748344	0.807987	0.734272	0.870932	0.763575	0.751171	0.731793	0.639142	0.707804	0.638774	0.555521
360.28	0.787183	0.762346	0.824168	0.761679	0.881626	0.781378	0.756031	0.751721	0.668772	0.728568	0.663101	0.586659
370.28	0.814043	0.770138	0.843409	0.774094	0.889848	0.807886	0.770854	0.768918	0.711414	0.74363	0.689155	0.623253
380.28	0.826886	0.788525	0.85266	0.792051	0.896612	0.822318	0.794214	0.780874	0.739321	0.758635	0.702172	0.64753
390.28	0.843601	0.801677	0.858637	0.817012	0.915748	0.845489	0.81743	0.798	0.75982	0.771597	0.720204	0.672379
400.28	0.856525	0.81584	0.864528	0.83203	0.933048	0.852998	0.832885	0.818503	0.771172	0.781821	0.728255	0.70023
410.29	0.868479	0.831167	0.882083	0.847798	0.953673	0.864952	0.840271	0.836248	0.7947	0.801892	0.754199	0.740002
420.29	0.881061	0.840749	0.881744	0.872577	0.965993	0.87704	0.847643	0.858347	0.805171	0.82305	0.769434	0.764138
430.29	0.893294	0.855157	0.884406	0.877672	0.96833	0.893648	0.869796	0.866354	0.831005	0.841326	0.789751	0.784809
440.29	0.902753	0.86767	0.897435	0.897098	0.960099	0.911171	0.890154	0.887991	0.832895	0.857459	0.827475	0.815376
450.29	0.908975	0.884909	0.906898	0.922539	0.979432	0.892872	0.90762	0.913514	0.843193	0.864644	0.847699	0.839069
460.29	0.919245	0.898014	0.919634	0.926135	0.994169	0.910068	0.909688	0.914765	0.871255	0.880004	0.860403	0.865491
470.29	0.931764	0.909176	0.924923	0.937887	1.01249	0.916983	0.906652	0.932596	0.878159	0.894582	0.866319	0.893786
480.29	0.938985	0.917078	0.939901	0.933387	0.994169	0.936654	0.921372	0.937253	0.88883	0.909612	0.877325	0.906308
490.29	0.945356	0.932683	0.951712	0.942449	1.01249	0.945286	0.942665	0.948426	0.921732	0.915446	0.903236	0.924519
500.29	0.953165	0.942629	0.965677	0.959657	0.994169	0.948081	0.947484	0.962635	0.933545	0.932076	0.921049	0.937921
510.29	0.959313	0.957284	0.974564	0.981037	1.01249	0.950703	0.952627	0.973337	0.9427	0.936112	0.929913	0.954829
520.3	0.966021	0.967202	0.977917	0.986325	0.994169	0.957306	0.953211	0.982946	0.964826	0.946691	0.939917	0.969882
530.28	0.971061	0.985377	0.990528	0.989289	1.01249	0.973266	0.959937	0.988179	0.962513	0.953928	0.954556	0.991558
540.29	0.971061	0.994963	0.995481	1.00984	0.994169	0.993667	0.982625	0.99743	0.958809	0.965024	0.965682	1.00469
550.29	0.971061	1.00448	1.00709	1.01303	1.01249	0.993667	0.998966	0.99234	0.969331	0.96796	0.975996	1.00707
560.29	0.971061	1.01439	1.01934	1.00984	0.994169	0.993667	1.01522	0.998576	0.988715	0.977263	0.98404	1.00851
570.29	0.971061	0.994963	0.990528	1.01303	1.01249	0.993667	1.01745	1.00287	1.01111	0.978627	0.998115	1.01478
580.29	0.971061	1.00448	0.995481	1.00984	0.994169	0.993667	0.998966	1.01186	1.02699	0.984399	1.00087	1.00766
590.29	0.971061	1.01439	1.00709	1.01303	1.01249	0.993667	1.01522	1.01641	1.03854	1.00897	0.998115	1.01478
600.29	0.971061	1.01439	1.01934	1.00984	0.994169	0.993667	1.01745	1.01641	1.03854	1.00897	1.00087	1.00766

## Sheet: AOC
Bar graph	WT + vector	WFS1 KO + vector	WFS1 KO + WT CISD2 peptide
Coverslip 1	-112.4	-67.9	-93.9
Coverslip 2	-80.1	-78.7	-100
Coverslip 3	-97.6	-54.5	-98.4
Coverslip 4	-103.2	-46.2	-95
Coverslip 5	-115.5	-46.8	-53.3
Coverslip 6	-81	-49.4	-81.7
Coverslip 7	-92.3	-70.6	-99
Coverslip 8	-111.8	-49.4	-109.6
Coverslip 9	-111	-61.3	-130.5
Coverslip 10	-102.8		-119.8
Coverslip 11			-126.6
Coverslip 12			-140.1
