# Supplementary material for: Reciprocal rescue of Wolfram syndrome by two causative genes
Source: EMBO Rep. 2025 Apr 3;26(9):2459–82. doi: 10.1038/s44319-025-00436-2 (PMC12069674; doi:10.1038/s44319-025-00436-2)
Supplement: Supplementary file 7 — Source data Fig. 5 [file 44319_2025_436_MOESM7_ESM.zip › Figure 5/5D/5D Measurement of cytosolic calcium level.xlsx]

## Sheet: WT + vector
Line graph
WT + vector
Time (sec)	Coverslip 1	Coverslip 2	Coverslip 3	Coverslip 4	Coverslip 5	Coverslip 6	Coverslip 7	Coverslip 8	Coverslip 9
0.548	0.996938	0.991683	0.997979	0.989509	0.97412	1.01865	1.03279	1.0554	1.01762
5.551	1.00005	0.998854	0.998317	0.991492	0.97833	1.00379	1.01712	1.00686	1.01169
10.563	0.996938	0.991683	0.997979	0.989509	0.97412	1.01865	1.00772	1.0554	1.0028
15.561	1.00005	0.998854	0.998317	0.991492	0.97833	1.00379	0.998606	1.00686	0.992165
20.557	1.00022	1.00139	1.00081	0.989509	0.986564	0.999256	0.994945	1.0554	1.0028
25.554	0.996938	1.00808	0.997979	0.991492	0.992792	0.994998	0.983535	1.00686	0.992165
30.551	0.996938	0.991683	0.997979	0.989509	0.97412	1.01865	1.03279	1.0554	1.01762
35.563	1.00005	0.998854	0.998317	0.991492	0.97833	1.00379	1.01712	1.00686	1.01169
40.56	0.996938	0.991683	0.997979	0.989509	0.97412	1.01865	1.00772	1.0554	1.0028
45.557	1.00005	0.998854	0.998317	0.991492	0.97833	1.00379	0.998606	1.00686	0.992165
50.554	1.00022	1.00139	1.00081	0.989509	0.986564	0.999256	0.994945	1.0554	1.0028
55.55	0.996938	1.00808	0.997979	0.991492	0.992792	0.994998	0.983535	1.00686	0.992165
60.562	1.00005	1.01111	0.998317	0.994029	1.00463	0.994406	0.977548	1.00686	1.01762
65.559	1.00022	0.991683	1.00081	0.997682	1.01176	0.994835	0.973594	1.0554	1.01169
70.555	1.00174	0.998854	1.00145	1.00348	1.00687	0.995147	0.976324	1.00686	1.0028
75.552	0.999917	1.00139	1.00145	1.00901	1.01078	0.997009	0.977898	0.979446	0.992165
80.549	1.00113	1.00808	1.00402	1.0148	1.01426	1.00192	0.993272	0.958293	0.988532
85.561	1.00233	1.01111	1.0081	1.02079	1.01989	1.00707	1.06664	0.950573	0.987194
90.557	1.01211	1.01665	1.06182	1.04662	1.02737	0.991546	1.12158	0.959001	0.993434
95.554	1.13328	1.10147	1.22421	1.21096	1.04234	1.2549	1.17304	1.25677	1.0218
100.551	1.31157	1.36262	1.36885	1.40977	1.62159	1.40722	1.37732	1.50067	1.49854
105.563	1.46435	1.48039	1.46592	1.55382	2.18942	1.45125	1.53646	1.73224	2.01578
110.56	1.61081	1.75442	1.68642	1.74449	2.19111	1.45336	1.63726	1.76232	2.0406
115.557	1.79807	1.92877	1.92767	1.78528	2.33616	1.70636	1.67148	1.84932	2.09835
120.553	1.84947	1.93554	1.95913	1.89001	2.31135	1.80861	1.65403	1.86436	2.10576
125.55	1.85838	1.93131	2.04179	1.91737	2.27886	1.75476	1.63475	1.89449	2.14297
130.562	1.88277	1.91954	2.11652	1.91761	2.2747	1.6981	1.57458	1.89228	2.11523
135.56	1.97879	1.93969	2.13257	1.94811	2.25668	1.80774	1.54581	1.86707	2.05232
140.557	1.91388	1.85778	2.11848	1.93857	2.1416	1.88706	1.4787	1.82112	2.00332
145.553	1.86941	1.83462	2.14913	1.95681	2.17327	1.92582	1.41459	1.78629	1.95182
150.55	1.80734	1.76804	2.08004	1.92724	2.01117	1.91909	1.36544	1.7292	1.86697
155.562	1.73058	1.6721	2.051	1.92179	1.85841	1.88082	1.29868	1.72318	1.8206
160.559	1.66418	1.61462	2.03736	1.91329	1.78676	1.82903	1.25265	1.70544	1.76201
165.556	1.6016	1.52387	1.95535	1.84984	1.69766	1.77526	1.21784	1.72735	1.70069
170.552	1.56731	1.42328	1.93341	1.82709	2.04703	1.73936	1.18295	1.66332	1.60572
175.549	1.52606	1.38298	1.87406	1.77141	1.96191	1.70626	1.15658	1.62652	1.51104
180.56	1.45538	1.32123	1.81691	1.71367	1.90339	1.64014	1.11796	1.59693	1.45219
185.558	1.40717	1.27263	1.74659	1.66221	1.79891	1.59339	1.10373	1.56938	1.36697
190.555	1.36188	1.27056	1.66682	1.5962	1.71619	1.54701	1.09228	1.51646	1.3358
195.552	1.31073	1.23021	1.6265	1.58262	1.65439	1.5188	1.07428	1.48231	1.2839
200.549	1.27374	1.20466	1.56482	1.52261	1.58836	1.48508	1.08055	1.43582	1.24641
205.561	1.23723	1.1628	1.47907	1.45542	1.57046	1.47905	1.09419	1.41501	1.21731
210.558	1.21216	1.14542	1.43067	1.40738	1.48875	1.43272	1.08956	1.38103	1.1752
215.554	1.21321	1.12779	1.40534	1.35294	1.43948	1.37408	1.07123	1.35261	1.15976
220.551	1.20653	1.10446	1.34902	1.30636	1.40002	1.35269	1.04583	1.32536	1.15968
225.547	1.16521	1.09314	1.27391	1.27757	1.35581	1.32531	1.03562	1.30391	1.13186
230.559	1.11439	1.08463	1.22348	1.24839	1.3169	1.28928	1.02462	1.28714	1.11235
235.556	1.09167	1.07772	1.18259	1.19787	1.28483	1.25923	1.02967	1.23388	1.08793
240.553	1.07482	1.07043	1.14308	1.17132	1.26892	1.24105	1.06989	1.22856	1.06761
245.549	1.06996	1.0705	1.1351	1.14813	1.24466	1.23127	1.08153	1.23228	1.05628
250.561	1.05636	1.07228	1.11486	1.12249	1.23777	1.20795	1.06101	1.20811	1.04937
255.558	1.05404	1.0639	1.10281	1.10911	1.20343	1.1846	1.05052	1.18521	1.05297
260.555	1.05374	1.05234	1.10106	1.08267	1.19012	1.1758	1.04652	1.18409	1.0469
265.551	1.03715	1.04674	1.09819	1.08695	1.15491	1.16808	1.04777	1.15968	1.04452
270.548	1.02877	1.04711	1.08801	1.08025	1.16381	1.14368	1.04733	1.14059	1.04231
275.56	1.02228	1.04184	1.08207	1.07228	1.12582	1.11758	1.07979	1.18146	1.03899
280.558	1.01563	1.04203	1.07412	1.06508	1.09659	1.11122	1.05204	1.18311	1.03937
285.555	1.01175	1.03914	1.09184	1.06382	1.08276	1.10213	1.02511	1.11699	1.0364
290.552	1.01126	1.03867	1.0914	1.06166	1.07374	1.08237	1.019	1.079	1.03768
295.549	1.0124	1.03819	1.08586	1.06601	1.08619	1.07955	1.01954	1.0624	1.0392
300.56	1.01468	1.04197	1.09503	1.06746	1.08921	1.09136	1.02111	1.06386	1.03685
305.557	1.01489	1.04452	1.08525	1.05546	1.05741	1.07505	1.02071	1.08011	1.03629
310.553	1.01497	1.04482	1.08172	1.04402	1.04531	1.08068	1.02141	1.21341	1.03385
315.55	1.01522	1.03762	1.06689	1.04081	1.04026	1.07669	1.0472	1.1589	1.04155
320.561	1.02017	1.03421	1.05874	1.03522	1.03846	1.06063	1.05211	1.08172	1.05419
325.558	1.03068	1.02748	1.04764	1.0319	1.03654	1.0578	1.03014	1.0493	1.05322
330.555	1.04424	1.0273	1.04006	1.02861	1.03167	1.05471	1.0294	1.02508	1.04549
335.552	1.0472	1.02751	1.03253	1.02662	1.02791	1.05403	1.03431	1.01822	1.04244
340.549	1.04542	1.02765	1.03111	1.02894	1.02797	1.05099	1.03572	1.0416	1.0381
345.547	1.04731	1.02783	1.03091	1.02687	1.03335	1.04948	1.02997	1.06292	1.03689
350.559	1.0398	1.03386	1.03228	1.02857	1.088	1.04921	1.0319	1.05652	1.03277
355.557	1.04751	1.03586	1.02777	1.02712	1.04852	1.04987	1.03487	1.06564	1.02982
360.553	1.04481	1.03498	1.02602	1.02528	1.04887	1.04639	1.0376	1.05451	1.02806
365.55	1.03193	1.03455	1.02816	1.02789	1.05165	1.04461	1.03789	1.0515	1.02735
370.546	1.01543	1.02984	1.02125	1.02484	1.08178	1.04363	1.03587	1.0477	1.02935
375.558	1.01064	1.02754	1.02338	1.01933	1.09278	1.03712	1.03199	1.0389	1.0237
380.556	1.01478	1.02642	1.02142	1.01508	1.13522	1.03753	1.03239	1.03746	1.02381
385.552	1.00359	1.01998	1.01902	1.00689	1.07985	1.03618	1.03232	1.03735	1.02346
390.549	1.00645	1.01754	1.01419	1.00096	1.05224	1.03577	1.03669	1.02505	1.02174
395.546	1.01375	1.01285	1.01318	0.997275	1.02877	1.0347	1.04431	1.01572	1.0234
400.558	1.00789	1.01067	1.0092	0.991364	1.01862	1.03338	1.03435	1.02066	1.02369

## Sheet: WFS1 KO + vector
Line graph
WFS1 KO + vector
Time (sec)	Coverslip 1	Coverslip 2	Coverslip 3	Coverslip 4	Coverslip 5	Coverslip 6	Coverslip 7	Coverslip 8	Coverslip 9	Coverslip 10	Coverslip 11	Coverslip 12	Coverslip 13
0.548	0.99714	1.0365	1.00377	1.02428	1.00624	1.0072	1.01781	1.01085	0.991156	0.999015	1.01905	1.00145	1.0025
5.551	0.992437	1.01378	1.01687	1.01887	1.00372	1.00056	1.02011	1.00399	0.98952	0.992452	1.00141	0.998182	1.00554
10.563	0.996883	0.996573	1.034	1.00744	1.0039	0.998711	1.02176	0.998545	0.992093	0.980384	0.992607	0.9988	1.00826
15.561	0.995545	1.0365	1.00377	1.02428	1.00624	0.995709	1.01921	0.992977	0.991615	0.973755	0.986936	0.998164	1.01126
20.557	0.99714	1.01378	1.01687	1.01887	1.00372	0.996757	1.01227	0.993635	0.994618	0.973971	0.985002	0.996583	1.01364
25.554	0.992437	0.996573	1.034	1.00744	1.0039	1.0072	1.00362	0.993635	0.998982	1.01586	1.00141	1.00682	0.997854
30.551	0.99714	1.0365	1.00377	1.02428	1.00624	1.0072	1.01781	1.01085	0.991156	0.999015	1.01905	1.00145	1.0025
35.563	0.992437	1.01378	1.01687	1.01887	1.00372	1.00056	1.02011	1.00399	0.98952	0.992452	1.00141	0.998182	1.00554
40.56	0.996883	0.996573	1.034	1.00744	1.0039	0.998711	1.02176	0.998545	0.992093	0.980384	0.992607	0.9988	1.00826
45.557	0.995545	1.0365	1.00377	1.02428	1.00624	0.995709	1.01921	0.992977	0.991615	0.973755	0.986936	0.998164	1.01126
50.554	0.99714	1.01378	1.01687	1.01887	1.00372	0.996757	1.01227	0.993635	0.994618	0.973971	0.985002	0.996583	1.01364
55.55	0.992437	0.996573	1.034	1.00744	1.0039	1.0072	1.00362	0.993635	0.998982	1.01586	1.00141	1.00682	0.997854
60.562	0.996883	1.0365	1.00377	0.995707	0.999686	1.00056	0.996102	1.01085	0.991156	0.999015	1.01905	1.00145	1.0025
65.559	0.995545	1.01378	1.01687	0.989921	0.998734	0.998711	0.983725	1.00399	0.98952	0.992452	1.00141	0.998182	1.00554
70.555	0.992225	0.996573	1.034	0.98489	0.996458	0.995709	0.977266	0.998545	0.992093	0.980384	0.992607	0.9988	1.00826
75.552	0.990633	0.980318	1.00377	0.984107	0.99608	0.996757	0.982745	0.992977	0.991615	0.973755	0.986936	0.998164	1.01126
80.549	0.991931	0.972824	1.01687	0.994779	0.995182	1.00107	0.984167	0.993635	0.994618	0.973971	0.985002	0.996583	1.01364
85.561	1.0959	0.971343	1.00377	1.019	0.992913	0.99973	0.982735	0.993109	1.00012	0.971694	0.987457	0.997229	1.01604
90.557	1.14049	0.982696	1.01687	1.05244	0.995826	0.997111	0.998474	1.00238	1.04215	0.992355	1.02211	0.998994	1.01885
95.554	1.11707	1.0961	1.034	1.12434	1.07037	1.03095	1.10208	1.09374	1.11506	1.01335	1.14016	1.02981	1.02582
100.551	1.29974	1.36735	1.25869	1.33684	1.68239	1.15888	1.15752	1.49206	1.26759	1.10721	1.21692	1.28784	1.30975
105.563	1.42147	1.42269	1.35361	1.44254	1.74008	1.46417	1.18767	1.58368	1.26886	1.22164	1.30515	1.54706	1.9212
110.56	1.31896	1.47348	1.35051	1.40937	1.76135	1.46552	1.43199	1.63372	1.29441	1.28523	1.44116	1.63421	1.80531
115.557	1.43055	1.46969	1.40947	1.42196	1.79442	1.50655	1.42975	1.68301	1.30597	1.40089	1.45406	1.70463	1.77161
120.553	1.54234	1.48077	1.44141	1.48961	1.80756	1.51042	1.42934	1.65831	1.3718	1.41904	1.50323	1.74848	1.74837
125.55	1.51119	1.43895	1.4472	1.47199	1.79981	1.53202	1.42708	1.62867	1.51689	1.48537	1.52177	1.75563	1.72993
130.562	1.4965	1.40936	1.42462	1.42165	1.77971	1.55175	1.51088	1.58362	1.53484	1.49775	1.56113	1.75871	1.71693
135.56	1.50199	1.37295	1.3755	1.37305	1.73317	1.53665	1.5061	1.56869	1.63316	1.51881	1.55053	1.71752	1.67322
140.557	1.45598	1.3453	1.35115	1.33918	1.71186	1.53526	1.50408	1.62138	1.58933	1.49226	1.55102	1.67176	1.64525
145.553	1.40456	1.29456	1.3092	1.26676	1.67125	1.51761	1.48642	1.58315	1.63023	1.4597	1.49866	1.62505	1.62701
150.55	1.34328	1.27321	1.26912	1.20925	1.59432	1.4894	1.48041	1.60726	1.61729	1.40376	1.47515	1.55215	1.60327
155.562	1.28829	1.22356	1.23514	1.18309	1.53476	1.46544	1.44462	1.57232	1.60183	1.37539	1.41886	1.48187	1.56161
160.559	1.24147	1.1727	1.19422	1.13165	1.45812	1.44742	1.41196	1.53936	1.594	1.28323	1.38314	1.42579	1.53132
165.556	1.2102	1.14614	1.15321	1.08246	1.42327	1.41057	1.40815	1.53201	1.52452	1.22721	1.32918	1.36363	1.46921
170.552	1.16177	1.12393	1.12662	1.04992	1.36886	1.38187	1.39575	1.4818	1.51038	1.2089	1.27413	1.29655	1.41796
175.549	1.12216	1.09114	1.09213	1.01779	1.30905	1.36004	1.35692	1.41783	1.45053	1.16234	1.24489	1.26619	1.38419
180.56	1.11324	1.06359	1.06128	1.01036	1.27086	1.30924	1.32172	1.38949	1.43758	1.08713	1.20346	1.23094	1.35459
185.558	1.07904	1.03411	1.05057	1.00152	1.22698	1.29136	1.29018	1.3858	1.39075	1.09499	1.17344	1.21145	1.3214
190.555	1.04891	1.01472	1.03089	0.994165	1.19072	1.2629	1.25361	1.38085	1.32618	1.1217	1.14592	1.18555	1.26591
195.552	1.03678	1.01534	1.02156	0.978819	1.15705	1.23264	1.2067	1.31611	1.34773	1.06269	1.11868	1.16259	1.22537
200.549	1.01507	1.00717	1.01524	0.974085	1.12826	1.2224	1.16495	1.30382	1.30819	1.12634	1.1039	1.12799	1.19869
205.561	0.987545	1.00246	1.02396	0.971043	1.10012	1.20438	1.14169	1.27333	1.28214	1.21153	1.08601	1.10546	1.18826
210.558	0.989121	0.994353	1.01141	0.973002	1.08156	1.18585	1.11044	1.23442	1.25518	1.10928	1.06499	1.09527	1.1637
215.554	0.980291	0.997057	1.00048	0.969122	1.06951	1.17006	1.08921	1.3076	1.23944	1.08808	1.05321	1.09432	1.14396
220.551	0.958368	0.998399	0.993053	0.97001	1.05925	1.14089	1.06268	1.22323	1.2087	1.03596	1.04844	1.09044	1.11891
225.547	0.941867	0.990314	0.985362	0.97104	1.04207	1.12985	1.05578	1.19289	1.19624	1.01143	1.04395	1.09041	1.09998
230.559	0.958134	0.993053	0.984	0.972249	1.04028	1.12652	1.03533	1.18009	1.18039	1.00172	1.04283	1.08013	1.08839
235.556	0.948126	0.989383	0.980162	0.975075	1.0408	1.11982	1.02584	1.17793	1.16761	1.00035	1.03993	1.08232	1.07681
240.553	0.941877	0.999809	0.972387	0.974176	1.03592	1.11076	1.01724	1.14948	1.18972	1.00122	1.04122	1.06569	1.06915
245.549	0.949266	1.00324	0.969764	0.970725	1.02646	1.09968	1.00588	1.12194	1.15755	1.00464	1.03561	1.05167	1.05878
250.561	0.947503	1.00311	0.968954	0.975014	1.02166	1.08809	0.99257	1.19572	1.12868	1.00768	1.02881	1.04408	1.04992
255.558	0.949271	1.00115	0.970415	0.975159	1.01297	1.07609	0.979497	1.10817	1.10488	1.00526	1.02768	1.04281	1.04116
260.555	0.950875	1.00096	0.97962	0.977945	1.03163	1.06106	0.967945	1.09697	1.09521	1.0681	1.02875	1.0426	1.03663
265.551	0.956079	1.00076	0.976057	0.977063	1.02905	1.05992	0.967429	1.08122	1.09316	1.02864	1.0265	1.03986	1.03232
270.548	0.938203	1.0011	1.01022	0.980515	1.02288	1.05435	0.962118	1.06651	1.10584	1.02144	1.02747	1.03924	1.0307
275.56	0.941327	1.00016	0.989108	1.01929	1.01437	1.0468	0.951539	1.0848	1.08765	1.01651	1.02707	1.03501	1.02756
280.558	0.951879	1.00229	0.990944	1.04727	1.01077	1.04318	0.955711	1.06881	1.08947	1.00913	1.0261	1.03115	1.02709
285.555	0.950382	1.00103	0.991012	1.03035	1.00699	1.03697	0.959676	1.07787	1.09033	1.01006	1.02617	1.02826	1.02984
290.552	0.936383	1.00354	0.99064	1.00582	0.999407	1.02437	0.964782	1.15126	1.07738	1.01202	1.02432	1.02799	1.02663
295.549	0.932703	1.00408	0.989856	0.993853	0.998825	1.02026	0.965321	1.05611	1.06296	1.07334	1.03547	1.02869	1.02644
300.56	0.925944	1.00855	0.987996	0.994754	0.994454	1.01741	0.965423	1.05242	1.06983	1.08007	1.02769	1.02942	1.03001
305.557	0.915529	1.01081	0.991989	0.988329	0.989567	1.01192	0.962296	1.05222	1.05249	1.15732	1.0309	1.02762	1.03105
310.553	0.917146	1.01035	0.994759	0.989176	0.992604	1.01366	0.965339	1.0532	1.0507	1.0859	1.02987	1.02714	1.02972
315.55	0.920015	1.01003	0.994676	0.990964	0.995222	1.01319	0.961715	1.04929	1.05353	1.05188	1.02886	1.03218	1.0325
320.561	0.912664	1.00328	0.999401	0.995754	0.997124	1.0021	0.963176	1.04726	1.05907	1.03294	1.02708	1.04547	1.02961
325.558	0.921602	1.00827	0.999296	0.998394	0.998105	0.998884	0.967447	1.04484	1.04691	1.03122	1.02821	1.03605	1.02766
330.555	0.918543	1.00797	0.999377	1.00119	1.00247	0.995978	0.966755	1.04512	1.04463	1.04023	1.02801	1.03036	1.02778
335.552	0.925703	1.01018	1.00048	0.998096	1.00061	0.996222	0.97288	1.04306	1.04424	1.03644	1.03574	1.02448	1.02767
340.549	0.915208	1.01135	1.00274	0.999136	1.00262	0.996051	0.977957	1.04143	1.05019	1.03849	1.03158	1.0214	1.02714
345.547	0.917946	1.01218	1.00029	0.99816	0.999267	0.993939	0.978261	1.0458	1.04461	1.03934	1.02918	1.02038	1.02528
350.559	0.915571	1.01229	1.00217	1.00042	1.00056	0.997175	0.984389	1.09456	1.03821	1.03967	1.02472	1.02087	1.02365
355.557	0.91728	1.01411	1.00709	1.00386	1.00191	0.998436	0.97834	1.0463	1.03783	1.03936	1.06604	1.02036	1.02213
360.553	0.916642	1.01486	1.00709	1.00643	1.00144	0.996036	0.981603	1.08977	1.03467	1.04321	1.02547	1.02328	1.02001
365.55	0.944676	1.01709	1.00717	1.0087	0.996839	0.997313	0.987073	1.02367	1.03502	1.0443	1.02318	1.03093	1.01821
370.546	0.970993	1.01049	1.00731	1.01135	0.995853	0.995672	0.989993	1.01865	1.03173	1.04626	1.02683	1.02903	1.01657
375.558	0.924423	1.01251	1.00275	1.00948	0.997674	0.995449	0.997953	1.02071	1.03035	1.04791	1.02621	1.02431	1.01656
380.556	0.918497	1.01354	1.00636	1.01184	0.99895	0.993876	1.0024	1.01312	1.02913	1.0499	1.02098	1.02181	1.0124
385.552	0.913511	1.01394	1.00492	1.01518	0.999542	0.992032	1.00645	1.01081	1.02754	1.05137	1.02059	1.01856	1.00934
390.549	0.913069	1.01653	1.0044	1.01889	1.00032	0.994703	1.00977	1.00939	1.02519	1.0534	1.01846	1.01479	1.00557
395.546	0.914217	1.01613	1.0059	1.02695	0.999335	0.992546	1.01547	1.0056	1.02135	1.05585	1.01971	1.0134	1.00251
400.558	0.914189	1.02014	1.00814	1.02756	1.00071	0.999192	1.02374	1.00945	1.02135	1.05676	1.01985	1.01217	1.00252

## Sheet: WFS1 KO + WT CISD2 peptide
Line graph
WFS1 KO + WT CISD2 peptide
Time (sec)	Coverslip 1	Coverslip 2	Coverslip 3	Coverslip 4	Coverslip 5	Coverslip 6	Coverslip 7	Coverslip 8	Coverslip 9	Coverslip 10	Coverslip 11	Coverslip 12	Coverslip 13
0.548	1.00491	0.994062	0.998495	0.99332	1.02409	1.01037	0.998685	0.999617	0.997739	0.997272	1.02875	1.01589	1.0032
5.551	0.988528	0.98908	0.999281	0.997382	0.99794	0.999995	0.99756	1.00315	1.00232	1.03523	0.998117	0.996543	1.00875
10.563	0.989722	1.02801	0.999098	0.99332	0.991004	0.999539	0.995206	1.00366	1.00432	1.00574	0.997204	0.997804	1.02351
15.561	0.993522	1.022	1.00243	0.997382	1.00144	1.00047	0.99724	1.00506	1.00566	1.00114	0.996002	0.997065	0.997165
20.557	1.00085	1.01316	1.00176	0.99332	1.02409	1.00246	1.00175	1.01083	1.00798	0.997126	0.996597	0.99863	0.99804
25.554	1.00361	1.00597	0.999332	0.989242	0.99794	1.00981	1.00522	1.01227	1.01209	0.99599	1.00239	1.00217	1.00159
30.551	1.00491	0.994062	0.998495	0.99332	1.02409	1.01037	0.998685	0.999617	0.997739	0.997272	1.02875	1.01589	1.0032
35.563	0.988528	0.98908	0.999281	0.997382	0.99794	0.999995	0.99756	1.00315	1.00232	1.03523	0.998117	0.996543	1.00875
40.56	0.989722	1.02801	0.999098	0.99332	0.991004	0.999539	0.995206	1.00366	1.00432	1.00574	0.997204	0.997804	1.02351
45.557	0.993522	1.022	1.00243	0.997382	1.00144	1.00047	0.99724	1.00506	1.00566	1.00114	0.996002	0.997065	0.997165
50.554	1.00085	1.01316	1.00176	0.99332	1.02409	1.00246	1.00175	1.01083	1.00798	0.997126	0.996597	0.99863	0.99804
55.55	1.00361	1.00597	0.999332	0.989242	0.99794	1.00981	1.00522	1.01227	1.01209	0.99599	1.00239	1.00217	1.00159
60.562	1.00491	0.999945	1.00243	0.979338	0.991004	1.01037	0.998685	0.999617	0.997739	0.997272	1.02875	1.01589	1.0032
65.559	1.00647	0.994062	1.00176	0.974702	1.00144	1.01037	0.99756	1.00315	1.00232	1.03523	0.998117	0.996543	1.00875
70.555	1.00556	0.98908	0.999332	0.972336	1.02409	0.999995	0.995206	1.00366	1.00432	1.00574	0.997204	0.997804	1.02351
75.552	1.00276	0.983651	0.998359	1.09368	0.99794	0.999539	0.99724	1.00506	1.00566	1.00114	0.996002	0.997065	0.997165
80.549	0.999398	0.984681	0.999628	1.3944	0.991004	1.00047	1.00175	1.01083	1.00798	0.997126	0.996597	0.99863	0.99804
85.561	1.00026	0.979442	0.998495	1.17701	0.985529	1.00246	1.00522	1.01227	1.01209	0.99599	1.00239	1.00217	1.00159
90.557	1.00098	0.984253	0.999281	1.07529	0.9834	1.00981	1.00404	1.01509	1.00925	0.994478	1.00969	1.00779	1.0032
95.554	1.00343	1.01269	0.999098	1.08123	0.9851	1.01037	1.00295	1.01596	1.0038	0.997272	1.01749	1.01589	1.00875
100.551	1.07007	1.16601	0.942712	1.65198	1.50166	1.60161	1.07687	1.04907	1.01609	1.03523	1.02875	1.06982	1.02351
105.563	1.89254	1.26875	1.75595	1.86146	1.8052	2.37752	1.35511	1.96872	2.91689	1.3048	1.1188	1.30097	1.21767
110.56	1.45	1.43264	2.14075	1.94817	2.01355	2.28698	1.5468	1.96976	2.91633	1.34823	1.53654	1.65113	1.45008
115.557	1.76	1.49788	1.99603	2.0765	1.90331	2.1791	1.61669	2.09069	3.00593	1.5088	1.54642	1.89792	1.60607
120.553	1.95083	1.55793	2.05564	2.20883	1.99893	2.33489	1.73957	2.11656	3.04587	1.57027	1.64853	2.03547	1.61892
125.55	1.92573	1.59714	2.081	2.2781	2.01399	2.44062	1.83039	2.10669	2.99787	1.53259	1.69067	2.23705	1.76697
130.562	1.9265	1.65013	2.02911	2.27772	1.99113	2.3466	1.93717	2.02321	2.94448	1.55688	1.68406	2.47467	1.84481
135.56	2.08505	1.70495	2.10105	2.23125	1.99642	2.30168	2.00504	1.89921	2.86901	1.56874	1.67683	2.58971	1.82696
140.557	1.99291	1.70545	2.13826	2.18076	1.91421	2.27069	2.0042	1.82741	2.75559	1.59297	1.65239	2.65343	1.85373
145.553	1.93491	1.69629	2.14544	2.11033	1.86201	2.27757	2.03233	1.76611	2.58688	1.58954	1.63865	2.67709	1.78753
150.55	1.94067	1.70346	2.13477	2.01341	1.78627	2.17093	1.99496	1.6881	2.47282	1.56126	1.57694	2.64316	1.73553
155.562	1.96381	1.68189	2.07382	1.90413	1.71156	2.02013	1.93087	1.64546	2.31464	1.49999	1.61128	2.582	1.70652
160.559	2.00697	1.6421	2.01694	1.84582	1.58006	1.98344	1.92702	1.57646	2.1332	1.4711	1.52986	2.49268	1.60744
165.556	1.92449	1.60844	1.95704	1.72802	1.4967	1.88104	1.82254	1.52239	1.9713	1.40437	1.52077	2.39896	1.53297
170.552	1.91955	1.55	1.88594	1.57328	1.46455	1.73342	1.74023	1.42059	1.85225	1.3714	1.45532	2.31241	1.47442
175.549	1.80393	1.51388	1.78431	1.46363	1.37843	1.64396	1.71054	1.35813	1.71574	1.3166	1.42091	2.24824	1.40922
180.56	1.71217	1.46557	1.70466	1.35407	1.32049	1.58014	1.57408	1.30753	1.62791	1.2626	1.35409	2.15977	1.34266
185.558	1.67076	1.37935	1.65639	1.26831	1.27212	1.46991	1.4543	1.25353	1.48363	1.21612	1.2663	2.04044	1.30094
190.555	1.61256	1.31912	1.54434	1.20037	1.24112	1.38039	1.65864	1.20583	1.5472	1.17242	1.24055	1.92558	1.25333
195.552	1.57606	1.26719	1.47471	1.12512	1.23653	1.31061	1.57753	1.17795	1.4779	1.15501	1.18075	1.81601	1.19632
200.549	1.53595	1.2073	1.41317	1.06503	1.17687	1.2552	1.38748	1.15627	1.41777	1.12285	1.15532	1.77025	1.15692
205.561	1.49523	1.14262	1.34634	1.02497	1.138	1.21119	1.29539	1.15691	1.35097	1.09028	1.14822	1.64106	1.12673
210.558	1.38996	1.09636	1.30487	0.995269	1.09373	1.18788	1.19768	1.14251	1.31526	1.05674	1.12765	1.54357	1.09984
215.554	1.30725	1.07316	1.27237	0.97712	1.08833	1.16784	1.15651	1.11932	1.28292	1.04776	1.09558	1.48183	1.08115
220.551	1.24154	1.04802	1.22192	0.9669	1.06186	1.15475	1.12725	1.1082	1.24608	1.0451	1.09183	1.42898	1.06463
225.547	1.19006	1.03798	1.17211	0.956885	1.05236	1.13279	1.10447	1.09691	1.22744	1.03623	1.0816	1.35683	1.05347
230.559	1.12988	1.03065	1.11947	0.953605	1.04086	1.19098	1.08504	1.08428	1.20879	1.03105	1.08567	1.29223	1.04623
235.556	1.08552	1.0321	1.11115	0.94837	1.02898	1.1726	1.07431	1.07406	1.20371	1.02907	1.08639	1.25474	1.04082
240.553	1.06748	1.03221	1.1021	0.950705	1.0267	1.13351	1.06673	1.0645	1.18055	1.03106	1.11479	1.22609	1.03673
245.549	1.07839	1.02635	1.08485	0.948246	1.01532	1.1266	1.06103	1.06018	1.19052	1.03182	1.17874	1.20945	1.04087
250.561	1.04851	1.01974	1.07232	0.948757	1.02289	1.11315	1.05527	1.05772	1.17007	1.03043	1.09973	1.17683	1.0577
255.558	1.03586	1.01703	1.12334	0.948253	1.05343	1.08527	1.05123	1.05652	1.14723	1.0349	1.06308	1.16831	1.06637
260.555	1.03417	1.01757	1.03766	0.944995	1.02571	1.07733	1.10645	1.05375	1.13311	1.04071	1.0643	1.19877	1.05589
265.551	1.06259	1.01746	1.03311	0.94693	1.00997	1.07283	1.04802	1.05049	1.13765	1.0643	1.06792	1.17007	1.0577
270.548	1.08255	1.03466	1.00439	0.949436	1.01076	1.07167	1.05117	1.04797	1.13419	1.0802	1.05283	1.12788	1.04602
275.56	1.03	1.0661	1.00599	0.948804	1.03043	1.07373	1.06604	1.04598	1.12595	1.06578	1.0448	1.10893	1.03489
280.558	1.02262	1.03496	1.0032	0.952579	1.0235	1.07561	1.05269	1.04601	1.11874	1.05014	1.04067	1.09639	1.02978
285.555	1.02273	1.02453	1.00465	0.954616	1.07923	1.07448	1.04461	1.04327	1.10856	1.0487	1.04408	1.09329	1.02917
290.552	1.01877	1.01774	1.04658	0.96067	1.04698	1.07114	1.04135	1.04267	1.09684	1.08428	1.0536	1.09096	1.02885
295.549	1.01812	1.0146	1.04886	0.962618	1.02992	1.07847	1.03842	1.04304	1.09851	1.11438	1.04282	1.081	1.02768
300.56	1.01734	1.01236	1.02116	0.966177	1.04703	1.07417	1.03725	1.04441	1.17039	1.09591	1.04112	1.07364	1.02833
305.557	1.01749	1.00982	0.996515	0.964783	1.02704	1.07338	1.03604	1.04371	1.10157	1.08893	1.05906	1.06595	1.02947
310.553	1.02048	1.00829	0.949589	0.966828	1.01786	1.07564	1.0349	1.05429	1.09596	1.08185	1.05499	1.11576	1.02912
315.55	1.02987	1.01084	0.989337	0.966154	1.01587	1.07375	1.03308	1.05017	1.09176	1.06122	1.04134	1.07169	1.02931
320.561	1.04529	1.00881	0.989654	0.96791	1.02365	1.07217	1.03046	1.04063	1.08314	1.04713	1.03283	1.08282	1.02676
325.558	1.02605	1.00957	0.988218	0.973688	1.02614	1.07234	1.0352	1.03637	1.07739	1.04517	1.03162	1.0995	1.02563
330.555	1.02157	1.01146	0.989698	0.977501	1.01265	1.07106	1.05572	1.03302	1.07047	1.04791	1.0292	1.10785	1.02297
335.552	1.01988	1.0129	0.989373	0.97479	1.0113	1.06638	1.05971	1.03354	1.06959	1.05123	1.02755	1.09217	1.02297
340.549	1.01936	1.01368	0.99217	0.977522	1.0096	1.06874	1.06099	1.03132	1.06417	1.09541	1.02199	1.07922	1.02149
345.547	1.01869	1.01257	0.99574	0.977525	1.01209	1.05707	1.04579	1.02857	1.06167	1.10398	1.01806	1.05457	1.02253
350.559	1.01744	1.00933	0.996882	0.973041	1.01301	1.05517	1.03375	1.02971	1.05949	1.08035	1.01565	1.04323	1.01979
355.557	1.01909	1.01055	0.996166	0.977621	1.00577	1.05138	1.02829	1.02692	1.05496	1.06934	1.01751	1.04105	1.01691
360.553	1.02124	1.0108	0.995301	0.97818	1.00539	1.02151	1.01967	1.02473	1.04995	1.06206	1.01766	1.03525	1.01369
365.55	1.01946	1.01337	0.995837	0.981645	1.00817	1.03132	1.02117	1.02026	1.04848	1.05787	1.03184	1.0358	1.01442
370.546	1.0217	1.0198	0.993767	0.985069	1.00747	1.03046	1.02154	1.02321	1.04572	1.05722	1.05728	1.0295	1.01371
375.558	1.01995	1.04536	0.99581	0.988145	1.00487	1.02437	1.01922	1.02197	1.04195	1.04427	1.0261	1.02809	1.01502
380.556	1.01993	1.07576	0.99569	0.994429	1.00889	1.02743	1.01667	1.02112	1.03437	1.03616	1.00835	1.02408	1.01577
385.552	1.01913	1.05283	0.999663	0.995632	1.00611	1.02816	1.017	1.0221	1.02997	1.03136	1.00519	1.02146	1.01106
390.549	1.01423	1.0378	1.00097	1.00521	1.00538	1.02365	1.01968	1.01949	1.02392	1.03004	1.00561	1.0215	1.01223
395.546	1.00953	1.03178	0.996755	1.00678	1.00597	1.02064	1.02015	1.01787	1.01937	1.0289	1.00094	1.01797	1.00842
400.558	1.01857	1.02792	0.995814	1.00474	1.00421	1.01857	1.01863	1.01696	1.01584	1.02856	1.00224	1.01722	1.00879

## Sheet: AUC
Bar graph	WT + vector	WFS1 KO + vector	WFS1 KO + WT CISD2 peptide
Coverslip 1	78.17	31.95	97.9
Coverslip 2	74.26	30.16	60.87
Coverslip 3	115.1	27.46	101.3
Coverslip 4	103	27.51	86.15
Coverslip 5	134.6	59.76	74.96
Coverslip 6	102.6	53.09	116.8
Coverslip 7	48.84	44.69	87.01
Coverslip 8	107.2	73.76	76.69
Coverslip 9	92.65	66.54	154.9
Coverslip 10		39.7	53.31
Coverslip 11		45.08	58.82
Coverslip 12		57.41	150.1
Coverslip 13		66.18	61.42
