# Supplementary material for: Reciprocal rescue of Wolfram syndrome by two causative genes
Source: EMBO Rep. 2025 Apr 3;26(9):2459–82. doi: 10.1038/s44319-025-00436-2 (PMC12069674; doi:10.1038/s44319-025-00436-2)
Supplement: Supplementary file 7 — Source data Fig. 5 [file 44319_2025_436_MOESM7_ESM.zip › Figure 5/5E/5E Measurement of ER calcium channel activity.xlsx]

## Sheet: WT + vector
Line graph
WT + vector
Time (sec)	Coverslip 1	Coverslip 2	Coverslip 3	Coverslip 4	Coverslip 5	Coverslip 6
0	1.00102	1.04359	1.05132	1.02681	0.9736	1.00828
10.25	1.00432	1.02199	1.03934	1.01	0.967718	1.00828
20.25	1.00102	1.04359	1.05132	1.00218	0.965943	0.997428
30.25	1.00432	1.02199	1.03934	1.02681	0.9736	1.00828
40.25	0.998862	1.00593	1.01949	1.01	0.967718	1.00828
50.25	0.995356	1.00079	1.00916	1.00218	0.965943	0.997428
60.25	0.998371	0.989777	0.996438	0.985631	0.980185	0.988434
70.26	0.981673	0.972961	0.992308	0.968225	0.9736	0.975944
80.25	1.00249	0.964955	0.956012	0.982665	0.967718	0.989962
90.26	1.01791	0.989981	0.965744	0.998942	0.965943	1.02017
100.26	1.09051	1.0233	0.970182	1.02554	0.980185	1.01978
110.26	1.17722	1.11353	1.01459	1.09501	1.02276	1.07883
120.26	1.31162	1.21905	1.07241	1.20122	1.08979	1.15533
130.26	1.46846	1.35521	1.19301	1.3483	1.20664	1.26705
140.26	1.69514	1.53237	1.38547	1.5366	1.38239	1.43038
150.26	1.9228	1.74526	1.63225	1.76186	1.59799	1.64912
160.26	2.16894	2.01035	1.93716	1.97365	1.84959	1.98671
170.27	2.40694	2.27509	2.22019	2.21632	2.18741	2.32258
180.27	2.66113	2.58858	2.49904	2.43965	2.50967	2.70587
190.26	2.87048	2.91466	2.78955	2.691	2.90399	3.09802
200.27	3.10281	3.21772	3.0862	2.91678	3.15365	3.59117
210.27	3.28002	3.55794	3.321	3.05345	3.52122	3.93789
220.27	3.48087	3.75367	3.58243	3.18507	3.80574	4.42659
230.27	3.67735	3.97426	3.82163	3.3795	4.01755	4.85082
240.27	4.39433	4.03505	4.00288	3.64167	4.29048	5.19387
250.27	4.4615	4.19289	4.21498	3.80113	4.48558	5.3564
260.27	4.55264	4.16691	4.42936	3.86415	4.57499	5.4213
270.27	4.5993	4.26409	4.57534	4.00213	4.675	5.63526
280.27	4.62202	4.34882	4.63409	4.11846	4.72478	5.63526
290.26	4.62202	4.34882	4.63409	4.11846	4.72478	5.63526
300.27	4.62202	4.34882	4.63409	4.11846	4.72478	5.63526
310.27	4.62202	4.34882	4.63409	4.11846	4.72478	5.63526
320.27	4.64086	4.42862	4.71244	4.15094	4.69529	5.63526
330.27	4.64086	4.42862	4.71244	4.15094	4.69529	5.63526
340.27	4.64086	4.42862	4.71244	4.15094	4.69529	5.63526
350.27	4.64086	4.42862	4.71244	4.15094	4.69529	5.63526
360.27	4.61026	4.45415	4.67392	4.08096	4.739	5.68798
370.27	4.58534	4.42355	4.63313	4.06495	4.80912	5.68798
380.28	4.55555	4.27736	4.49267	4.08399	4.73919	5.68798
390.27	4.50003	4.19516	4.42732	4.05538	4.6017	5.47293
400.28	4.36197	4.22851	4.46959	4.0188	4.38742	5.1858
410.28	4.27088	4.06098	4.47196	3.85613	4.17006	4.7667
420.28	4.15791	3.92607	4.31836	3.71404	3.92356	4.42805
430.28	4.03199	3.81915	4.1726	3.60009	3.84297	4.21225
440.28	3.895	3.60985	4.08451	3.36687	3.61923	3.95189
450.28	3.78977	3.46879	3.81813	3.21194	3.43997	3.53687
460.28	3.68034	3.29748	3.56771	3.05477	3.26314	3.13988
470.28	3.55105	3.20215	3.42063	2.82794	3.01334	2.8541
480.28	3.43042	3.13489	3.26587	2.58197	2.77764	2.65844
490.28	3.32633	3.00993	3.21333	2.49802	2.65949	2.42584
500.28	3.19603	2.80957	3.04645	2.35981	2.46811	2.26663
510.29	3.07649	2.66475	2.83591	2.25889	2.29671	2.20243
520.28	2.99274	2.56941	2.67651	2.12101	2.10644	2.10107
530.29	2.87504	2.51218	2.55435	2.03831	1.94809	1.96193
540.29	2.7712	2.3968	2.38255	2.00599	1.81294	1.82804
550.29	2.69309	2.31078	2.3864	1.9414	1.69938	1.72104
560.29	2.60879	2.27601	2.40467	1.84703	1.54881	1.66132
570.29	2.50771	2.20246	2.41644	1.83336	1.4767	1.59622
580.29	2.39868	2.18154	2.37361	1.84414	1.4691	1.58757
590.29	2.33422	2.17692	2.37138	1.87335	1.47665	1.63052
600.29	2.2894	2.17578	2.30637	1.88383	1.45378	1.61248

## Sheet: WFS1 KO + vector
Line graph
WFS1 KO + vector
Time (sec)	Coverslip 1	Coverslip 2	Coverslip 3	Coverslip 4	Coverslip 5	Coverslip 6
0	1.04748	1.04421	1.04458	1.02626	0.978674	0.94371
10.25	1.04748	1.04421	1.04458	1.02626	0.974421	0.929304
20.25	1.03728	1.01917	1.01256	1.00501	0.95823	0.910322
30.25	0.987938	1.0131	0.983683	0.974327	0.948878	0.89127
40.25	0.97408	1.00079	0.987294	0.974093	0.943487	0.902501
50.25	0.958549	0.985883	1.04458	1.00995	0.941626	0.897342
60.25	0.951295	0.956329	1.01256	1.01036	0.941796	0.917829
70.26	0.986845	0.975083	0.983683	1.02766	0.963205	0.967009
80.25	1.01124	0.991653	0.987294	1.07051	0.984642	1.01039
90.26	1.0453	1.01379	0.964083	1.14046	1.02155	1.08256
100.26	1.10544	1.06602	0.988335	1.23607	1.13369	1.21203
110.26	1.18018	1.19475	1.01947	1.35214	1.21412	1.35992
120.26	1.26369	1.32998	1.08652	1.49243	1.35577	1.52143
130.26	1.34559	1.53593	1.22714	1.68142	1.52845	1.71672
140.26	1.41896	1.74415	1.43139	1.86647	1.76477	1.92001
150.26	1.51903	2.00978	1.70661	2.061	2.04323	2.13379
160.26	1.68116	2.22916	1.9936	2.26502	2.32075	2.36119
170.27	1.84891	2.52497	2.31761	2.46002	2.63715	2.57141
180.27	2.00248	2.81442	2.61528	2.63982	2.95811	2.81463
190.26	2.20129	3.10737	2.90857	2.81058	3.32978	3.04373
200.27	2.42115	3.28526	3.16606	3.04093	3.47826	3.17721
210.27	2.60333	3.4625	3.49246	3.30454	3.59487	3.30273
220.27	2.78969	3.67099	3.74146	3.50872	3.62377	3.46462
230.27	2.97318	3.86756	3.9537	3.7077	3.83036	3.51587
240.27	3.12343	4.13512	4.11477	3.79271	4.04324	3.71675
250.27	3.27245	4.33075	4.25383	3.922	4.13941	3.87278
260.27	3.84552	4.93736	4.42892	4.02447	4.24477	4.01516
270.27	4.17131	5.04425	4.53243	4.13308	4.3113	4.10005
280.27	4.15704	5.0818	4.60908	4.24033	4.29829	4.1597
290.26	4.19756	5.01742	4.72872	4.30237	4.37522	4.39226
300.27	4.19756	5.01742	4.72872	4.30237	4.40641	4.39032
310.27	4.27042	5.06136	4.90125	4.2729	4.57274	4.42306
320.27	4.27042	5.06136	4.90125	4.2729	4.65695	4.46043
330.27	4.34385	5.0095	4.90125	4.2729	4.69359	4.48155
340.27	4.34285	5.01849	4.93843	4.29047	4.60486	4.50593
350.27	4.36401	5.04307	4.93397	4.28867	4.428	4.51347
360.27	4.36089	5.03288	5.01848	4.31585	4.31605	4.54594
370.27	4.34139	4.91203	5.0301	4.24713	4.22836	4.55303
380.28	4.29455	4.91283	4.93987	4.26961	4.16435	4.54221
390.27	4.27488	4.86987	4.91249	4.22666	4.10921	4.51788
400.28	4.21068	4.83219	4.86241	4.20802	4.0404	4.51703
410.28	4.19968	4.73329	4.84547	4.16889	3.95861	4.51325
420.28	4.16222	4.68472	4.74801	4.14869	3.91311	4.47875
430.28	4.09882	4.65278	4.79363	4.08808	3.88094	4.46062
440.28	4.05554	4.57703	4.69999	3.98855	3.83827	4.44528
450.28	4.0298	4.47957	4.58012	3.98319	3.84091	4.40471
460.28	3.9822	4.44757	4.5577	3.96583	3.80906	4.3873
470.28	3.95571	4.39685	4.46542	3.90623	3.78093	4.37954
480.28	3.94531	4.3493	4.31467	3.82257	3.75217	4.37415
490.28	3.92288	4.28364	4.2481	3.76234	3.69074	4.31379
500.28	3.82868	4.23767	4.11601	3.6885	3.69673	4.29974
510.29	3.80862	4.17858	4.06712	3.64189	3.63645	4.30172
520.28	3.74935	4.15221	3.94842	3.58501	3.55454	4.25507
530.29	3.7173	4.08373	3.79201	3.51547	3.52118	4.26456
540.29	3.70542	4.06431	3.6415	3.46565	3.48386	4.19953
550.29	3.63004	4.00318	3.5891	3.3948	3.42947	4.14187
560.29	3.62294	3.95366	3.52468	3.36564	3.39376	4.10655
570.29	3.57141	3.93653	3.49833	3.33548	3.37763	4.05703
580.29	3.54596	3.87229	3.47313	3.27629	3.30814	4.01377
590.29	3.47994	3.80646	3.44047	3.23524	3.2648	3.97143
600.29	3.47138	3.74986	3.29733	3.23392	3.20119	3.93165

## Sheet: WFS1 KO + WT CISD2 peptide
Line graph
WFS1 KO + WT CISD2 peptide
Time (sec)	Coverslip 1	Coverslip 2	Coverslip 3	Coverslip 4	Coverslip 5	Coverslip 6	Coverslip 7	Coverslip 8	Coverslip 9	Coverslip 10
0	0.98664	1.05998	0.995937	1.0181	1.03931	1.0362	1.05526	1.09404	1.03302	1.03373
10.25	0.976424	1.05736	1.03753	1.03603	1.02305	1.09931	1.0653	1.12793	1.00956	1.02176
20.25	1.02112	1.02083	0.995937	1.0181	1.03719	0.997579	1.05526	1.09404	0.920568	0.992122
30.25	0.992038	0.976347	0.979651	0.98819	1.03931	1.00355	1.02931	1.0412	0.865206	0.988463
40.25	1.02378	0.977047	0.94621	0.977838	1.02305	0.946223	1.00387	1.02045	1.05031	0.999252
50.25	0.98664	0.964923	0.945117	1.03603	0.998538	0.901563	0.994957	0.970182	1.03302	0.987595
60.25	0.976424	0.965893	0.92155	1.0181	0.983472	0.886605	0.966896	0.963421	1.00956	1.00622
70.26	1.02112	0.977615	0.9095	0.98819	0.960407	0.875846	0.993162	0.954747	0.920568	0.992628
80.25	0.992038	1.00793	0.911853	0.977838	0.955573	0.96458	0.956376	0.934444	0.865206	0.978219
90.26	1.02378	1.098	0.951501	0.979591	0.954516	0.981512	0.964215	0.919789	0.8677	0.943862
100.26	1.12589	1.17722	1.03759	1.00026	0.97788	1.06551	0.96762	0.973795	0.938459	0.930996
110.26	1.32387	1.26468	1.15038	1.06858	1.00405	1.13962	1.00304	1.03006	1.06728	0.909202
120.26	1.492	1.38905	1.21318	1.13823	1.06602	1.24436	1.07581	1.16131	1.24791	0.971538
130.26	1.7222	1.57948	1.33284	1.28861	1.25151	1.32806	1.18366	1.2704	1.49615	1.09513
140.26	2.02074	1.73068	1.49736	1.43453	1.40545	1.42057	1.37506	1.60746	1.81453	1.3397
150.26	2.23229	1.88765	1.65885	1.63818	1.6536	1.63713	1.61427	2.04336	2.01002	1.7268
160.26	2.45128	2.16007	1.87112	1.94477	1.93754	1.73767	1.90805	2.45739	2.22319	2.17843
170.27	2.61317	2.42753	2.15532	2.20989	2.21367	1.99084	2.19582	2.74165	2.39193	2.58588
180.27	2.78002	2.6765	2.49626	2.54191	2.54653	2.24601	2.52481	3.05558	2.52302	2.93275
190.26	2.94317	2.85668	2.83961	2.89158	2.95455	2.49593	2.86222	3.45862	2.64105	3.26988
200.27	3.10848	3.09159	3.17274	3.27748	3.17313	2.71698	2.97885	3.68051	2.7484	3.52879
210.27	3.29605	3.306	3.51544	3.52117	3.43921	2.864	3.29802	3.96491	3.00946	3.78644
220.27	3.50339	3.64909	3.76619	3.7185	3.64762	2.9647	3.37939	4.22257	3.14712	3.9026
230.27	3.48887	3.87085	4.06611	4.03578	3.94115	3.38336	3.71195	4.64971	3.27633	3.93337
240.27	3.56238	4.09591	4.29327	4.12664	4.19348	3.81503	3.67225	4.94688	3.48633	4.13369
250.27	4.03496	5.59368	4.40471	4.19372	4.45763	4.38644	3.92997	4.9573	3.59431	4.24261
260.27	4.14185	5.66016	4.58108	4.44221	4.79842	5.08709	4.12457	5.02235	3.64444	4.42114
270.27	4.1679	5.68382	4.58108	4.8268	4.92888	5.47165	4.02511	5.02235	3.78513	4.29371
280.27	4.2313	5.74882	4.58108	4.78681	5.02237	5.69189	3.9301	5.02235	3.80103	4.29371
290.26	4.2313	5.74882	4.58108	4.77267	5.02237	5.69189	3.9301	5.02235	3.8465	4.29371
300.27	4.2313	5.74882	4.58108	4.73731	5.02237	5.69189	3.9301	5.02235	3.8257	4.29371
310.27	4.2313	5.74882	4.65432	4.67173	5.06692	5.79002	3.82312	4.92764	3.9059	4.40555
320.27	4.1515	5.78419	4.65432	4.67173	4.90932	5.65111	3.83425	4.92764	3.9059	4.40555
330.27	4.1515	5.78419	4.65432	4.67173	4.86518	5.68771	4.24349	4.92764	3.89742	4.40555
340.27	4.1515	5.78419	4.65432	4.74327	5.10743	5.64849	3.92089	4.92764	3.8779	4.40555
350.27	4.1515	5.78419	4.65432	4.62453	4.97974	5.36062	4.22597	4.86483	4.00515	4.37206
360.27	4.23388	5.80057	4.65432	4.79334	4.99519	5.32859	4.59661	4.83889	4.07441	4.2779
370.27	4.27064	5.66394	4.65432	4.84569	4.93005	5.24465	4.61385	4.94648	3.95632	4.2173
380.28	4.19051	5.55118	4.3212	4.7938	4.69484	5.16304	4.53814	4.73647	3.88627	4.19774
390.27	4.19419	5.37807	4.13398	4.6176	4.53857	4.96826	4.47183	4.70038	3.72897	4.18679
400.28	4.25132	5.24534	3.94105	4.38351	4.43518	4.93352	4.34996	4.2442	3.65106	4.02292
410.28	3.87539	5.15796	3.71144	4.12001	4.51558	4.78999	4.11355	3.97851	3.37935	3.83555
420.28	3.8335	5.00209	3.5596	3.82491	4.35849	4.46974	4.0405	3.69042	3.0937	3.69826
430.28	3.69109	4.85096	3.52347	3.45125	4.27266	4.2751	4.06784	3.69155	3.06819	3.56713
440.28	3.51941	4.75092	3.34259	3.07571	4.33936	3.94065	3.97344	3.69215	3.22097	3.36168
450.28	3.43509	4.62226	2.93111	2.80299	3.9012	3.5175	3.77461	3.37756	3.17496	3.24537
460.28	3.38731	4.49551	2.77183	2.62164	3.46735	3.29862	3.64774	2.92128	3.07859	3.12932
470.28	3.29857	4.39166	2.42698	2.45949	3.01706	3.04547	3.53236	2.83163	3.00096	3.03733
480.28	3.28606	4.28559	2.10324	2.35865	2.83614	2.8011	3.38273	2.74248	2.95076	2.87016
490.28	3.19311	4.177	1.85428	2.22047	2.61255	2.70167	3.23289	2.75689	2.92618	2.71105
500.28	3.06908	4.07148	1.68752	2.19038	2.43039	2.54139	3.13477	2.50882	2.89531	2.52536
510.29	2.95772	3.94496	1.51894	2.10662	2.24736	2.44813	3.07763	2.30809	2.94671	2.44102
520.28	2.83425	3.86088	1.37832	2.08555	2.12581	2.29469	3.01517	2.0583	2.60285	2.26541
530.29	2.8352	3.74709	1.20373	2.06561	2.09883	2.24833	2.92555	1.94376	2.03183	2.12185
540.29	2.75776	3.67779	1.09149	2.10322	2.1505	2.21791	2.8624	1.95043	1.70022	1.9557
550.29	2.79456	3.56411	1.12127	2.10442	2.08168	2.19725	2.78025	1.94192	1.36042	1.8679
560.29	2.81462	3.48196	1.09456	2.13175	2.06466	2.08386	2.56828	1.78624	1.33515	1.80695
570.29	2.73542	3.40589	1.07345	2.06966	2.05628	2.16336	2.46901	1.67535	1.31488	1.6638
580.29	2.61196	3.36331	1.01743	2.07825	2.03496	2.05141	2.4585	1.52082	1.334	1.58489
590.29	2.59378	3.30774	0.964786	2.07278	2.11326	2.05521	2.39279	1.5019	1.45825	1.52298
600.29	2.51072	3.2613	0.915168	2.04653	2.10969	2.14235	2.3905	1.51019	1.74003	1.48329

## Sheet: Magnitude of the change
Bar graph	WT + vector	WFS1 KO + vector	WFS1 KO + WT CISD2 peptide
Coverslip 1	9.66945	3.70597	7.17922
Coverslip 2	9.49243	5.34547	10.5794
Coverslip 3	9.86396	7.17083	15.5785
Coverslip 4	9.15393	4.50766	11.4441
Coverslip 5	13.6873	4.64488	12.0219
Coverslip 6	16.9798	2.55933	13.2749
Coverslip 7			9.19138
Coverslip 8			13.8684
Coverslip 9			9.72577
Coverslip 10			11.6432
