# Supplementary material for: Reciprocal rescue of Wolfram syndrome by two causative genes
Source: EMBO Rep. 2025 Apr 3;26(9):2459–82. doi: 10.1038/s44319-025-00436-2 (PMC12069674; doi:10.1038/s44319-025-00436-2)
Supplement: Supplementary file 7 — Source data Fig. 5 [file 44319_2025_436_MOESM7_ESM.zip › Figure 5/5B/5B Band intensity.xlsx]

## Sheet: Relative band intensity-left
IP: Myc, IB: GFP	Lane 1	Lane 2	Lane 3	Lane 4	Lane 5	Lane 6
expriment 1	0	0	1	0.672955	0.303345	0.033847
expriment 2	0	0	1	0.689923	0.234386	0.029952
expriment 3	0	0	1	0.70727	0.310849	0.087773

## Sheet: Relative band intensity-right
IP: Myc, IB: GFP	Lane 1	Lane 2	Lane 3	Lane 4	Lane 5	Lane 6
expriment 1	0	0	1	0.700428	0.882637	1.21748
expriment 2	0	0	1	0.929914	0.921817	0.716939
expriment 3	0	0	1	1.11383	0.941277	1.1724
