# Supplementary material for: Reciprocal rescue of Wolfram syndrome by two causative genes
Source: EMBO Rep. 2025 Apr 3;26(9):2459–82. doi: 10.1038/s44319-025-00436-2 (PMC12069674; doi:10.1038/s44319-025-00436-2)
Supplement: Supplementary file 8 — Source data Fig. 6 [file 44319_2025_436_MOESM8_ESM.zip]

Archive with 36 entries (30 files):
- Figure 6/
- __MACOSX/._Figure 6
- Figure 6/6F/
- __MACOSX/Figure 6/._6F
- Figure 6/.DS_Store
- __MACOSX/Figure 6/._.DS_Store
- Figure 6/6B/
- __MACOSX/Figure 6/._6B
- Figure 6/6E/
- __MACOSX/Figure 6/._6E
- Figure 6/6D/
- __MACOSX/Figure 6/._6D
- Figure 6/6C/
- __MACOSX/Figure 6/._6C
- Figure 6/6F/6F Relative fluorescence of DILP2.xlsx
- __MACOSX/Figure 6/6F/._6F Relative fluorescence of DILP2.xlsx
- Figure 6/6F/6F dCISD KO, LacZ.png
- __MACOSX/Figure 6/6F/._6F dCISD KO, LacZ.png
- Figure 6/6F/6F Control, LacZ.png
- __MACOSX/Figure 6/6F/._6F Control, LacZ.png
- Figure 6/6F/6F dWFS1 KO, LacZ.png
- __MACOSX/Figure 6/6F/._6F dWFS1 KO, LacZ.png
- Figure 6/6F/6F Control, dCISD peptide.png
- __MACOSX/Figure 6/6F/._6F Control, dCISD peptide.png
- Figure 6/6F/6F dCISD KO, dCISD peptide.png
- __MACOSX/Figure 6/6F/._6F dCISD KO, dCISD peptide.png
- Figure 6/6F/6F dWFS1 KO, dCISD peptide.png
- __MACOSX/Figure 6/6F/._6F dWFS1 KO, dCISD peptide.png
- Figure 6/6B/6B Relative hemolymph glucose.xlsx
- __MACOSX/Figure 6/6B/._6B Relative hemolymph glucose.xlsx
- Figure 6/6E/6E Relative dilp2 mRNA expression.xlsx
- __MACOSX/Figure 6/6E/._6E Relative dilp2 mRNA expression.xlsx
- Figure 6/6D/6D Glucose tolerance test.xlsx
- __MACOSX/Figure 6/6D/._6D Glucose tolerance test.xlsx
- Figure 6/6C/6C Relative TAG per protein.xlsx
- __MACOSX/Figure 6/6C/._6C Relative TAG per protein.xlsx
